# Supplementary material for: Effects of methionine deficiency on B7H3-DAP12-CAR-T cells in the treatment of lung squamous cell carcinoma
Source: Cell Death Dis. 2024 Jan 5;15(1):12. doi: 10.1038/s41419-023-06376-w (PMC10770166; doi:10.1038/s41419-023-06376-w)
Supplement: Supplementary file 3 — Supplementary Table S1 [file 41419_2023_6376_MOESM3_ESM.xlsx]

## Sheet: Sheet1
Suppl. Table 1. Primers used for qRT-PCR and shRNA
Primers used for qRT-PCR
		Sequence(5'-3')
	β-actin Forward	CATGTACGTTGCTATCCAGGC
	β-actin Reverse	CTCCTTAATGTCACGCACGAT
	IFNG Forward	GAGTGTGGAGACCATCAAGGAAG
	IFNG Reverse	TGCTTTGCGTTGGACATTCAAGTC
	IL2 Forward	AGAACTCAAACCTCTGGAGGAAG
	IL2 Reverse	GCTGTCTCATCAGCATATTCACAC
	TNF Forward	CTCTTCTGCCTGCTGCACTTTG
	TNF Reverse	ATGGGCTACAGGCTTGTCACTC
	GZMB Forward	CGACAGTACCATTGAGTTGTGCG
	GZMB Reverse	TTCGTCCATAGGAGACAATGCCC
	GZMK Forward	TCCAGTATGGCGGACATCACGT
	GZMK Reverse	CGCCTAAAACCACAGTGGGAGA
	CSF2 Forward	GGAGCATGTGAATGCCATCCAG
	CSF2 Reverse	CTGGAGGTCAAACATTTCTGAGAT
	PRF1 Forward	ACTCACAGGCAGCCAACTTTGC
	PRF1 Reverse	CTCTTGAAGTCAGGGTGCAGCG
	SLC7A5 Forward	GCCACAGAAAGCCTGAGCTTGA
	SLC7A5 Reverse	ATGGTGAAGCCGATGCCACACT
	SLC43A2 Forward	CAGCATCCTTGAGTTCCTGGTC
	SLC43A2 Reverse	TGATGTAGCCGATGACAGGAGC
	SLC38A1 Forward	CTTTGGAGCCACCTCTCTACAG
	SLC38A1 Reverse	ACCAGGCTGAAAATGTCTCTTCC
	SLC38A2 Forward	AGCCAACAGCTCTTGTACCTGC
	SLC38A2 Reverse	GGAAGAACAGCAGGATGACAGAC
	BIRC5 Forward	CCACTGAGAACGAGCCAGACTT
	BIRC5 Reverse	GTATTACAGGCGTAAGCCACCG
	TOP2A Forward	GTGGCAAGGATTCTGCTAGTCC
	TOP2A Reverse	ACCATTCAGGCTCAACACGCTG
	ULK1 Forward	GCAAGGACTCTTCCTGTGACAC
	ULK1 Reverse	CCACTGCACATCAGGCTGTCTG
	NKG7 Forward	GCACCGATTTCTGGTTTGAGGC
	NKG7 Reverse	CAGCCATAATGCTGAAGGTCTGC
shRNA
		Sequence(5'-3')
	SLC7A5	CCGGGGGAACATTGTGCTGGCATTCTCGAGAATGCCAGCACAATGTTCCTTTTTG
	SLC38A2	CCGGTTGGATTTTTAGTTATTTTCTCTCTCGAGAGAGAAAATAACTAAAAATCCAATTTTTG
	SLC43A2	CCGGCTGACATTCTCCTCCTCGTCTCGAGACGAGGAGGAGAATGTCAGTTTTTTG
Primers for amplification or bisulfite-converted samples
	NKG7 Forward	CCCCGTCCTGGCTATGAA
	NKG7 Reverse	GACTTTCCCGAGGCTCCA
	Converted NKG7 Forward	TTATGAAATTTTGTGAGTAGAAGGTAAG
	Converted NKG7 Reverse	AACAAATATAAAACCAAACTTTCCC
	ULK1 Forward	GTGTCGGGCGTGGCACAT
	ULK1 Reverse	CAGAGGAGGCCGGTTGGT
	Converted ULK1 Forward	GGGTTTTGAGTATTAGTTGTAGG
	Converted ULK1 Reverse	ATTAATCCTAACCCCCAAACC
