# Supplementary material for: Effects of methionine deficiency on B7H3-DAP12-CAR-T cells in the treatment of lung squamous cell carcinoma
Source: Cell Death Dis. 2024 Jan 5;15(1):12. doi: 10.1038/s41419-023-06376-w (PMC10770166; doi:10.1038/s41419-023-06376-w)
Supplement: Supplementary file 4 — Supplementary Table S2 [file 41419_2023_6376_MOESM4_ESM.xlsx]

## Sheet: Sheet1
Table S2.Clinical information of 48 patients with LUSC.
Parameter	Total [cases (%)]	B7H3 Expression [cases (%)]		P value
		Low*	High*
Total	48	22（45.8%）	26（54.2%）
Gender
Male	41（85.4%）	19（90.5%）	22（81.5%）	0.643
Female	7（14.6%）	2（9.5%）	5（18.5%）
Age at surgery (years)
≥ 60	24（50%）	8（38.1%）	16（59.3%）	0.244
< 60	24（50%）	13（61.9%）	11（40.7%）
Grade
High	10（20.8%）	3（13.6%）	7（26.9%）	0.44
Middle and Low	38（79.2%）	19（86.4%）	19（73.1%）
Pathological stage
I	22（45.8%）	11（50.0%）	11（42.3%）	0.808
II-III	26（54.2%）	11（50.0%）	15（57.7%）
Tumor size (cm)
≤4	26（54.2%）	11（50.0%）	15（57.7%）	0.808
＞4	22（45.8%）	11（50.0%）	11（42.3%）
Lymph node metastasis
Absent	33（68.8%）	15（68.2%）	18（69.2%）	0.814
Present	15（31.2%）	7（31.8%）	8（30.8%）
*:Low: H-score≤65; High: H-score＞65
