# Supplementary material for: Effects of methionine deficiency on B7H3-DAP12-CAR-T cells in the treatment of lung squamous cell carcinoma
Source: Cell Death Dis. 2024 Jan 5;15(1):12. doi: 10.1038/s41419-023-06376-w (PMC10770166; doi:10.1038/s41419-023-06376-w)
Supplement: Supplementary file 5 — Supplementary Table S3 [file 41419_2023_6376_MOESM5_ESM.xlsx]

## Sheet: Sheet1
	Controls		LUSC
Animo Acids (μM)	Mean	SD	Mean	SD	log2FC	P
Arg	65	20.1	39.5	33.6	-0.719	0.184
Asp	875.6	149.8	784.4	68.6	-0.159	0.251
Cystine	33.9	4.2	29.7	12.5	-0.189	0.5
Gln	1235.5	340.3	1055.4	249.6	-0.227	0.368
Glu	375	65.5	228.7	76.7	-0.713	0.012
His	117.6	7.7	67.3	19.3	-0.804	0.001
Ile	52.3	15.6	52.3	8.9	-0.001	0.995
Leu	127.5	24.4	120.8	16	-0.079	0.619
Lys	243.4	56	160.8	24.1	-0.598	0.016
Met	35.1	7.8	14.8	6.8	-1.244	0.002
Phe	93.6	8.9	92.9	10.3	-0.012	0.905
Pro	109.4	29	29.8	36.9	-1.877	0.005
Ser	142.5	8.8	121.4	32.8	-0.232	0.201
Thr	78	3.9	18.5	22.3	-2.074	0
Trp	134.1	2.6	127.4	6.3	-0.074	0.06
Tyr	53.1	2.1	60.6	10.6	0.192	0.158
Val	353	34.6	318.2	30	-0.15	0.128
