# Supplementary material for: Effects of methionine deficiency on B7H3-DAP12-CAR-T cells in the treatment of lung squamous cell carcinoma
Source: Cell Death Dis. 2024 Jan 5;15(1):12. doi: 10.1038/s41419-023-06376-w (PMC10770166; doi:10.1038/s41419-023-06376-w)
Supplement: Supplementary file 6 — Supplementary Table S4 [file 41419_2023_6376_MOESM6_ESM.xls]

Gene ID	Gene Symbol	Type	NC Average Read Count	MR Average Read Count	log2 (MK3 / MM3)	Pvalue(MK3 / MM3)	Qvalue (MK3 / MM3)	MR1 Read Count	MR2 Read Count	MR3 Read Count	NC1 Read Count	NC2 Read Count	NC3 Read Count
1	A1BG	mRNA	160.79	87.38	-0.879890611	5.24E-07	3.18E-06	87.1	77.76	95.88	162.58	165.41	164.93
10000	AKT3	mRNA	649.78	421.22	-0.625363963	1.44E-10	1.36E-09	440.4	448.44	362.99	624.19	653.55	708.5
100101467	ZSCAN30	mRNA	215.83	118.76	-0.861854157	2.30E-07	1.46E-06	91.33	135.97	126.55	242.84	204.26	213.26
100113407	TMEM170B	mRNA	169.31	92.38	-0.873911409	2.25E-07	1.44E-06	93.49	93.96	88.71	176.55	177.65	164.84
100127983	C8orf88	mRNA	82.19	49.92	-0.71918335	0.002529194	0.008107304	40.37	56.25	52.27	82.96	82.65	87.16
100129250	SMIM27	mRNA	99.22	66.75	-0.571710769	0.006722305	0.019514331	76.66	58	64	100	104	99
100129842	ZNF737	mRNA	412.21	247.74	-0.734563336	4.36E-11	4.39E-10	261.25	252.73	222.65	431.49	406.59	422.92
10013	HDAC6	mRNA	1655.67	997.39	-0.731196109	2.13E-29	8.17E-28	1029	961	968	1751	1664	1641
100130890	TSTD3	mRNA	78.61	52.6	-0.579690673	0.015469326	0.040689673	51.47	55.46	50.26	94.01	77.57	69.43
100130958	SYCE1L	mRNA	22.29	9.45	-1.238568357	0.013354511	0.035769311	11.61	7.3	10.65	26.65	27.49	15.09
10014	HDAC5	mRNA	1002.37	617.57	-0.698729908	7.94E-19	1.54E-17	615	651	566	1027	1054	980
1002	CDH4	mRNA	6.86	0.36	-4.247836223	0.003830888	0.011780195	0	1	0	9.22	9	3
10024	TROAP	mRNA	1709.3	569	-1.586893397	7.04E-107	2.64E-104	600	572.03	516.05	1789	1732.25	1699
100287898	TTC34	mRNA	11.13	3.03	-1.876299816	0.015553302	0.040885669	2	5	2	14	9.86	11
100288842	B3GALT9	mRNA	279.62	181.76	-0.621419798	1.27E-06	7.25E-06	185.67	173.35	181.97	273.14	287.23	294.18
100310812	SPDYE2B	mRNA	303.77	168.11	-0.853569225	6.03E-10	5.22E-09	184.63	180.52	135.23	313.07	289.94	326.36
100316904	SAP25	mRNA	274.69	186.03	-0.56226314	2.74E-05	1.28E-04	210	179	163	265	292	282
10039	PARP3	mRNA	270.16	183.07	-0.561457951	1.60E-05	7.80E-05	182.59	190.99	171	275	288	262
10044	SH2D3C	mRNA	2066.35	1298.92	-0.669770774	1.51E-29	5.87E-28	1262	1320	1270	2112	2158	2040
100505767	SPDYE18	mRNA	18.66	4.39	-2.088390629	9.82E-04	0.003448319	6.55	1.67	6.36	18.21	17.37	22.27
100507747	C13orf46	mRNA	32.05	5.38	-2.573790517	2.95E-06	1.61E-05	11	3	2	30	26	42
100529240	ZNF816-ZNF321P	mRNA	112.3	66.38	-0.758510117	2.43E-04	9.59E-04	76.96	66.78	55.93	121.47	108.41	114.15
100529251	CKLF-CMTM1	mRNA	8.87	1.36	-2.707618301	0.016988016	0.044146877	0.7	0.99	4.03	19.45	5.51	3.72
100533105	C8orf44-SGK3	mRNA	168.67	107.38	-0.651579629	2.71E-04	0.001060578	93.81	91.63	134.31	174.35	168.45	173.91
100862671	TMEM265	mRNA	98.6	65.1	-0.598951277	0.005837341	0.017152771	66.25	60.07	67.41	96.37	118.29	87.47
10089	KCNK7	mRNA	18.97	7.74	-1.292961128	0.017066897	0.044338532	11	7	5	17	17	24
100996746	SPDYE11	mRNA	75.34	43.88	-0.779990179	0.001878428	0.006201864	39.24	40.93	51.02	75.3	83.41	72.52
101060341	LOC101060341	mRNA	674.49	449.97	-0.583976263	9.56E-11	9.26E-10	471.89	461.15	403.66	712.01	663.4	685.5
10112	KIF20A	mRNA	2696.78	726.37	-1.892457846	7.88E-213	6.81E-209	701.76	733.18	720	2754.71	2710.78	2772.1
10144	FAM13A	mRNA	91.68	61.7	-0.571261004	0.00966696	0.026905595	71	51	61.13	96	90	94
10160	FARP1	mRNA	98.55	57	-0.78986486	5.46E-04	0.00202251	42.63	69.74	58.06	94.61	102.34	105.17
10172	ZNF256	mRNA	207.86	130.4	-0.672666292	1.77E-05	8.56E-05	131.01	148	108	214.01	195.7	226.76
10174	SORBS3	mRNA	649.1	336.29	-0.948732169	2.85E-23	7.58E-22	310	340	347	668	678	636
101929355	CFAP97D2	mRNA	44.17	8.08	-2.450337956	5.31E-08	3.68E-07	11	8	5	53	30	52
10226	PLIN3	mRNA	976.46	625.03	-0.643644373	1.13E-16	1.87E-15	581.71	625.78	647.58	996.4	980.38	1006.25
10267	RAMP1	mRNA	63.89	34.77	-0.87791129	0.001656822	0.00554434	33	29	41	69	70	56
1027	CDKN1B	mRNA	4336.97	2286.32	-0.923661558	9.17E-79	1.89E-76	2294.48	2229.3	2257.09	4436.46	4492.15	4316.36
102725035	LOC102725035	mRNA	7.54	1.02	-2.891501974	0.012921539	0.034787519	0	0	3.7	8.83	9.63	6.43
1028	CDKN1C	mRNA	15.07	4.72	-1.674933463	0.009048861	0.025414449	6	4	4	13	20	13
102800317	TPTEP2-CSNK1E	mRNA	147.89	53.54	-1.465761749	5.47E-11	5.44E-10	56.23	66.41	37.51	122.31	153.6	177.27
10290	SPEG	mRNA	19.33	3.04	-2.66747285	1.10E-04	4.61E-04	1	2	6	19	21	19
10293	TRAIP	mRNA	575.91	345.98	-0.735147816	1.16E-14	1.63E-13	349	333	344	583	562	614
1031	CDKN2C	mRNA	1218.27	358.53	-1.764663633	4.68E-96	1.42E-93	368	322	373	1255	1271	1194
10316	NMUR1	mRNA	47.47	22.91	-1.051009942	0.001238822	0.004259359	24.29	26.35	18.7	51.85	46.97	48.8
1032	CDKN2D	mRNA	1229	652.29	-0.913906085	5.27E-33	2.44E-31	675	589	670	1248	1276	1229
10325	RRAGB	mRNA	181.42	120.73	-0.587547038	2.38E-04	9.39E-04	132	104	122	185	189	180
10326	SIRPB1	mRNA	81.84	43.11	-0.924649932	3.14E-04	0.001211151	58.01	37.41	33.65	81.66	84.12	85.15
1033	CDKN3	mRNA	1300.86	678.82	-0.938369956	4.33E-33	2.04E-31	626	655	731	1344	1359	1269
10333	TLR6	mRNA	287.18	160.14	-0.842645851	1.42E-10	1.34E-09	163.1	163.61	149.72	302.06	292.79	283.56
10336	PCGF3	mRNA	1351.76	912.09	-0.567596255	9.26E-18	1.67E-16	928.1	891.52	886.19	1394.31	1389.4	1345.13
10347	ABCA7	mRNA	1335.86	898.63	-0.571971238	5.51E-13	6.77E-12	971	935	761	1382	1338	1360
10376	TUBA1B	mRNA	40001.87	24853	-0.686647481	4.53E-50	4.12E-48	24115.98	23607.54	25951.73	40623.03	40324.05	41221.17
10381	TUBB3	mRNA	1003.61	514.38	-0.964276103	1.32E-32	6.05E-31	508.91	480.9	537.82	977.89	1045.8	1043.9
10382	TUBB4A	mRNA	194.47	33.69	-2.529186011	5.87E-30	2.31E-28	31.2	47.97	22.82	190.18	207.98	197.63
10383	TUBB4B	mRNA	10581.89	6583.47	-0.68467652	8.21E-48	6.79E-46	6314.13	6393.37	6810.97	10728.34	10949.29	10638.23
10403	NDC80	mRNA	3227.65	1531.97	-1.075100901	5.47E-79	1.14E-76	1506	1521	1516	3156	3199	3504
10411	RAPGEF3	mRNA	29.48	13.48	-1.129231447	0.007685587	0.021985714	13	17	10	32	34	24
10417	SPON2	mRNA	81.82	23.94	-1.772960115	5.07E-10	4.46E-09	21	26	24	74	78	98
10420	TESK2	mRNA	69.74	38.74	-0.84807241	0.001528019	0.005155236	49.14	35.08	31.1	69.26	77.14	67.08
1043	CD52	mRNA	6828.15	4813.45	-0.504422944	3.92E-14	5.30E-13	4479	4511	5274	7397	6863	6589
10444	ZER1	mRNA	842.9	569.5	-0.565672994	1.05E-12	1.27E-11	557	585	547	869	872	833
10451	VAV3	mRNA	54.37	30.7	-0.824407734	0.00637825	0.018631346	21	37	33	56	58	52
10458	BAIAP2	mRNA	157.18	90.04	-0.803746772	7.31E-06	3.75E-05	80	98	89	144	178	158
10460	TACC3	mRNA	7505.77	4182.98	-0.843467702	5.40E-78	1.10E-75	4025	4242	4137	7651	7760	7510
10472	ZBTB18	mRNA	510.5	320.38	-0.672118161	7.27E-12	7.96E-11	310	319	321	515	523	521
1050	CEBPA	mRNA	220.38	87.32	-1.335581812	1.33E-15	2.02E-14	85	92	82	254	201.99	218
10509	SEMA4B	mRNA	388.69	187.51	-1.051685624	1.64E-18	3.08E-17	171	198	187	385	409	393
10516	FBLN5	mRNA	225.86	113.25	-0.995920776	1.20E-10	1.15E-09	116.96	119.87	101	229.63	209.81	252.35
1052	CEBPD	mRNA	36.37	18.23	-0.996330528	0.007221393	0.020819777	14.04	18	22.06	38.12	40	33.09
1053	CEBPE	mRNA	19.97	6.4	-1.641355265	0.002969148	0.009383573	8	6	5	17	24	20
105370980	LOC105370980	mRNA	37.64	14.15	-1.411853191	2.84E-04	0.001104354	16.22	16.57	10.9	35.48	40.24	40.42
105372267	NFILZ	mRNA	63.56	39.44	-0.688229612	0.012205876	0.033108343	43.59	38.07	36.31	65.19	78.07	51.57
105373102	LOC105373102	mRNA	52.39	29.6	-0.823609289	0.013841133	0.036889766	37	37	14	56	59.03	45
105374301	LOC105374301	mRNA	415.14	259.09	-0.680150802	8.34E-09	6.37E-08	279.51	279.4	211.81	412.69	435.74	421.37
1056	CEL	mRNA	105.41	58.3	-0.854529701	7.21E-05	3.14E-04	60	64	49	98	114	110
10577	NPC2	mRNA	594.4	387.38	-0.617658806	1.65E-09	1.37E-08	372	343	433	631	584	600
10578	GNLY	mRNA	113.96	57.68	-0.982402523	3.53E-06	1.90E-05	63	47	61	118	113	117
1058	CENPA	mRNA	1468.55	461.36	-1.670418143	5.35E-103	1.81E-100	453	449	466	1536	1543	1405
10585	POMT1	mRNA	1669.61	1073.01	-0.637838767	7.82E-25	2.34E-23	1062.61	1061.01	1059.69	1646.34	1740.28	1713.13
10612	TRIM3	mRNA	74.02	48.58	-0.607440384	0.012408605	0.033605505	48	43	53	80	73	73
10615	SPAG5	mRNA	3743.32	1998.09	-0.905698877	1.06E-74	1.88E-72	1976	2027	1923	3823	3803	3806
1062	CENPE	mRNA	4236.92	1572.75	-1.42972804	1.85E-108	7.27E-106	1637	1660	1370	4151	4247	4544
1063	CENPF	mRNA	10588.06	4274.83	-1.308501507	5.46E-79	1.14E-76	4526	4603	3560	10260	10893	11187
10634	GAS2L1	mRNA	319.02	191.23	-0.738389544	8.88E-09	6.75E-08	190	185	192	324	357	293
10635	RAD51AP1	mRNA	1082.51	717.62	-0.593078619	4.08E-16	6.43E-15	723	688	717	1129	1059	1118
10677	AVIL	mRNA	48.8	17.88	-1.448178872	2.66E-05	1.25E-04	19.05	13.06	21.35	50.38	50.45	49.4
10687	PNMA2	mRNA	291.76	118.34	-1.301898064	3.89E-20	8.43E-19	123.18	117.45	111.85	285.45	318.89	288.1
10733	PLK4	mRNA	2104.1	1434.15	-0.553012295	4.38E-21	1.01E-19	1423	1486	1345	2183	2101	2142
10747	MASP2	mRNA	53.03	30.68	-0.789548725	0.007648737	0.021898421	31.04	31.04	29.02	57.08	45.13	60.05
10755	GIPC1	mRNA	641.87	437.44	-0.553200141	6.19E-10	5.36E-09	413	441	443	670	658	632
10782	ZNF274	mRNA	594.93	350.4	-0.763720596	4.14E-16	6.51E-15	340	345	354	584	608	625
107983993	UPK3BL2	mRNA	221.37	114.39	-0.9524373	2.22E-09	1.82E-08	114.6	94.58	131.58	214.74	230.39	232.43
107984025	LOC107984025	mRNA	106.11	74.47	-0.510766151	0.014707729	0.038965112	86.66	72.74	63.71	124.74	104.11	96.57
107985876	LOC107985876	mRNA	17.69	2.7	-2.714068143	1.55E-04	6.32E-04	4	2	2	21	19	14
107986800	LOC107986800	mRNA	393.9	234.64	-0.747407025	1.29E-08	9.63E-08	195.11	287.85	214.34	419.99	383.6	401.5
107986860	LOC107986860	mRNA	10.46	2.02	-2.37323065	0.007426886	0.021344579	4	1	1	9	8	15
107987004	LOC107987004	mRNA	27.52	13.13	-1.067063418	0.01723345	0.044737602	12.78	19.13	8.98	29.18	34	21.64
107987457	LOC107987457	mRNA	220	151.42	-0.538971372	1.72E-04	6.96E-04	141.78	156.91	152.86	213.28	217.38	242.4
10815	CPLX1	mRNA	29.84	10.48	-1.509064471	0.001619281	0.00542817	5	9	17	36	34	21
10848	PPP1R13L	mRNA	81.9	55.01	-0.574144435	0.016987506	0.044146877	42	60	61	95	79	76
10882	C1QL1	mRNA	26.87	5.4	-2.314600959	1.70E-05	8.27E-05	5	4	7	27	31	24
10893	MMP24	mRNA	46.85	24.3	-0.947008283	0.00341388	0.010637372	21.95	23.31	28.93	47.26	53.44	43.56
10901	DHRS4	mRNA	586.87	369.87	-0.666027518	1.31E-10	1.24E-09	347.78	330.9	419.55	606.84	593.97	593.87
10902	BRD8	mRNA	1887.08	1205.12	-0.646981894	2.11E-26	6.83E-25	1171	1235	1168	1981	1867	1915
10957	PNRC1	mRNA	510.5	324.12	-0.655395611	1.85E-09	1.52E-08	275	361	325	537	500	522
10966	RAB40B	mRNA	86.14	54.32	-0.665219156	0.003457945	0.01076691	51.01	51.5	59.01	93.66	86.6	84.18
11004	KIF2C	mRNA	4171.39	2035.5	-1.035149266	2.21E-97	6.95E-95	2013	1999	2024	4251	4143	4346
11040	PIM2	mRNA	5984.33	4093.23	-0.547951369	6.09E-27	2.06E-25	4022	3890	4223	6264	6087	5923
11041	B4GAT1	mRNA	155.56	108.6	-0.518461427	0.002165552	0.007038248	107	105	110	176	147	152
11064	CNTRL	mRNA	4219.68	2887.82	-0.54715075	2.93E-15	4.34E-14	2997	3126	2448	4113	4281	4495
11065	UBE2C	mRNA	3929.5	1688.98	-1.218192883	6.64E-87	1.66E-84	1611	1571	1824	3994	4008	3998
11076	TPPP	mRNA	66.46	43.15	-0.62306338	0.015313445	0.040359497	45	42.13	41	74	59.97	70.87
11078	TRIOBP	mRNA	1443.62	1002.59	-0.525967182	8.87E-16	1.36E-14	1005.43	1035.09	934.78	1442.04	1490.67	1477.77
11080	DNAJB4	mRNA	287.48	183.82	-0.645139842	6.15E-07	3.70E-06	166	190	189	286.01	285	307
11092	SPACA9	mRNA	131.31	73.56	-0.836064902	1.61E-05	7.84E-05	62.53	74.02	82.82	134.99	129.3	138.27
11093	ADAMTS13	mRNA	99.21	55.93	-0.826807412	1.97E-04	7.90E-04	66.99	54.07	46.21	104.34	103.01	96.86
11113	CIT	mRNA	2781.3	1289.46	-1.108995252	1.06E-68	1.65E-66	1350	1334	1142	2750	2848	2897
1118	CHIT1	mRNA	26.82	6.4	-2.067667228	7.83E-05	3.39E-04	8	7	4	21	26	35
11182	SLC2A6	mRNA	148.09	100.17	-0.564056191	0.002542354	0.008147978	107.55	89.14	101.85	173.28	159.27	120.73
11186	RASSF1	mRNA	1780.82	1221.13	-0.544325644	6.04E-19	1.18E-17	1225	1178	1218	1852	1827	1759
11228	RASSF8	mRNA	132.62	58	-1.193340328	6.42E-09	5.00E-08	68.19	47.66	57.05	138.52	136.03	131.23
112399	EGLN3	mRNA	174.21	102.85	-0.760246684	4.81E-06	2.54E-05	110	92	103	169	189	174
1124	CHN2	mRNA	215.13	83.93	-1.358031469	6.44E-16	1.00E-14	97	78	74	212	234	211
112479	ERI2	mRNA	594.91	334.21	-0.831928255	6.36E-18	1.16E-16	342.03	310.13	339.32	585.82	599.64	633.99
112611	RWDD2A	mRNA	107.67	65.71	-0.712427931	6.75E-04	0.002449781	70.38	68.06	57.09	102.72	102.38	125.15
11264	PXMP4	mRNA	661.42	453.48	-0.54453727	2.60E-10	2.37E-09	463.74	449.28	433	668.67	678.52	674.71
112755	STX1B	mRNA	168.62	76.6	-1.138375843	5.28E-10	4.63E-09	69.09	70.65	88.49	158.94	170.61	187.08
11278	KLF12	mRNA	928.71	563.19	-0.721593353	1.41E-17	2.50E-16	604	561	506	896	929	1012
113130	CDCA5	mRNA	4554.34	3003.08	-0.600800274	9.15E-35	4.60E-33	2869	3058	2978	4688	4654	4566
113178	SCAMP4	mRNA	937.06	638.99	-0.552346214	2.08E-10	1.92E-09	622.03	587.4	685.93	947.03	1026.09	888.51
113246	C12orf57	mRNA	406.1	278.33	-0.545077084	9.74E-07	5.71E-06	256	272	297	435	404	401
113263	GLCCI1	mRNA	675.12	363.48	-0.893268055	1.85E-22	4.65E-21	348	379	351	658	695.03	709.93
113277	TMEM106A	mRNA	192.89	133.59	-0.529985981	5.44E-04	0.002016046	124.31	130.62	142.15	186.42	211.95	192.18
11328	FKBP9	mRNA	78.25	49.56	-0.659110819	0.005339993	0.015828579	52.19	49.47	46.2	84.41	75.99	80.24
11339	OIP5	mRNA	412.24	236.46	-0.801865602	1.24E-12	1.47E-11	222	229	250	421	401	437
113451	AZIN2	mRNA	143.72	75.43	-0.930081886	4.06E-06	2.17E-05	84.7	88.28	52.28	140.81	158.43	141.49
113791	PIK3IP1	mRNA	1329.25	860.67	-0.627084067	4.53E-20	9.77E-19	847	840	865	1401	1347	1311
114118903	ARHGAP11A-SCG5	mRNA	37.31	19.54	-0.933436545	0.018402997	0.047445913	12.15	32.58	14.69	42.63	31.48	41.87
114783	LMTK3	mRNA	55.67	33.37	-0.738262153	0.009575669	0.026681585	36	33	30	63	53	54
114836	SLAMF6	mRNA	780.93	550.04	-0.50565028	8.54E-10	7.29E-09	559.1	517.73	555.83	762.93	813.61	810.42
114879	OSBPL5	mRNA	22.6	3.71	-2.606824781	2.76E-05	1.29E-04	4	3	4	29	19	21
114881	OSBPL7	mRNA	568.47	400.59	-0.504954775	3.55E-08	2.52E-07	390	409	389	582	585	569
114904	C1QTNF6	mRNA	607.38	253.39	-1.261242801	8.38E-30	3.28E-28	277.47	266.93	209.13	665.23	584.71	606.64
114907	FBXO32	mRNA	531.74	365.61	-0.540418689	2.27E-08	1.65E-07	359	349	376	544	516	564
115196	ZNF554	mRNA	148	100.13	-0.563799394	0.003037186	0.009573716	79.14	127.42	91.7	141.48	163.26	148.73
1152	CKB	mRNA	118.22	22.26	-2.409304669	7.12E-20	1.50E-18	26	18	22	128	118	115
115265	DDIT4L	mRNA	182.03	119.71	-0.604690295	1.18E-04	4.93E-04	125	111	119	179	181	196
115330	GPR146	mRNA	161.4	101.23	-0.672977337	1.50E-04	6.15E-04	98	86	116	151	158	184
115399	LRRC56	mRNA	56.35	30	-0.909591669	0.003198141	0.010026604	36.94	27.19	26.45	55.63	73.16	44.52
115557	ARHGEF25	mRNA	14.74	3.04	-2.278780132	0.001460428	0.004948449	3	2	4	16	15	14
115650	TNFRSF13C	mRNA	130.32	66.46	-0.97153369	1.12E-06	6.50E-06	54.78	72.92	71.62	131.54	128.38	139.48
115703	ARHGAP33	mRNA	1217.5	375.24	-1.698030821	3.76E-98	1.20E-95	392	368	353	1264	1250	1204
115761	ARL11	mRNA	97.6	64.43	-0.599130863	0.005000867	0.014928425	59.77	64.15	68.3	95.88	110.29	93.67
115817	DHRS1	mRNA	336.94	206.03	-0.709642987	2.84E-09	2.29E-08	195	216	200	341	344	344
1164	CKS2	mRNA	1617.08	1033.13	-0.646371302	9.86E-18	1.77E-16	1006	932	1124	1718	1592	1628
116443	GRIN3A	mRNA	23.25	6.07	-1.937824231	3.38E-04	0.00129687	8	4	6	27	22	22
116840	CNTROB	mRNA	1533.53	869.37	-0.818809897	2.21E-32	1.00E-30	815	906	857	1627	1524	1532
117247	SLC16A10	mRNA	181.7	111.5	-0.704526428	3.53E-05	1.62E-04	119.8	126.97	86.03	198.2	175.77	182.77
117289	TAGAP	mRNA	966.26	465.41	-1.053901727	4.91E-38	2.86E-36	455	452	473	1014	932	1005
118491	CFAP70	mRNA	50.46	27.02	-0.901062207	0.005318793	0.015776561	20.08	25.71	35.61	62.49	45.71	47.48
1185	CLCN6	mRNA	660.42	448.38	-0.558668302	2.96E-10	2.68E-09	475	433	422	652	690	675
119	ADD2	mRNA	671.55	380.72	-0.818758888	1.73E-19	3.55E-18	393.14	356.99	380.97	682.55	666.68	703.27
122416	ANKRD9	mRNA	220.41	142.24	-0.631832482	2.53E-05	1.20E-04	143.43	153.99	126.46	228.89	244.07	201.19
122622	ADSS1	mRNA	20.94	8.77	-1.255713919	0.014300657	0.037991479	9	7	10	22	15	27
122773	KLHDC1	mRNA	74.33	49.24	-0.594055412	0.01298509	0.034936844	47.78	48.72	51.26	76.5	75.43	76.43
122945	NOXRED1	mRNA	33.06	11.45	-1.529765914	3.31E-04	0.00127073	12.48	15	7.49	33.38	33.71	35.65
123016	TTC8	mRNA	73.69	44.49	-0.727833581	0.003751179	0.011577746	51.15	41.47	40.35	76.77	82.84	67.44
123096	SLC25A29	mRNA	245.96	161.22	-0.609417788	1.06E-05	5.30E-05	153	162	163	244	271	236
1234	CCR5	mRNA	1182.08	825.05	-0.518782887	1.38E-13	1.79E-12	856.83	796.86	795.16	1179.03	1240.21	1191.07
123688	HYKK	mRNA	77.3	44.5	-0.79653117	0.001401906	0.004767916	44.02	47.31	41.51	75.43	92.27	69.36
124045	SPATA33	mRNA	195.5	137.9	-0.503554259	7.90E-04	0.002826541	138.69	140.07	131.48	192.89	215.83	190.64
124751	KRBA2	mRNA	333.97	203.2	-0.716803819	1.02E-08	7.69E-08	219.13	212.15	172.43	350.91	336.33	334.08
124790	HEXIM2	mRNA	190.64	107.29	-0.829334345	4.47E-07	2.75E-06	95	107	116	209	196	177
124872	B4GALNT2	mRNA	275.3	192.74	-0.514326217	1.06E-04	4.45E-04	210.21	198.38	164.69	278.77	267.7	296.85
124923	RSKR	mRNA	165.36	102.08	-0.695897365	1.62E-04	6.59E-04	124.6	96.87	83.94	152.71	196.75	157.8
124935	SLC43A2	mRNA	112.03	75.58	-0.567874789	0.004943666	0.014783102	72.4	70.96	82.04	111.72	129.62	102.4
124961	ZFP3	mRNA	190.54	108.18	-0.816687374	4.06E-07	2.51E-06	120.19	108.75	93.65	196.21	188.56	198
124976	SPNS2	mRNA	90.4	44.85	-1.01119856	1.88E-05	9.05E-05	43.3	46.39	44.38	101.56	93.74	82.72
124997	WDR81	mRNA	3630.56	2302.95	-0.65670702	1.44E-21	3.41E-20	2465	2412	1958	3812	3689	3586
125058	TBC1D16	mRNA	193.84	105.86	-0.872677778	8.36E-08	5.65E-07	107	107	100	177.01	220	195
125170	MIEF2	mRNA	201.07	118.08	-0.767842804	9.55E-07	5.61E-06	107.21	114.43	129.25	213.02	192.79	209.44
125875	CLDND2	mRNA	253.52	83.94	-1.594710558	2.64E-21	6.14E-20	92	82.97	75.09	299.11	248	227
125965	COX6B2	mRNA	52.04	19.93	-1.38462661	1.29E-04	5.34E-04	13.89	18.05	28.78	37.8	54.77	68.68
126014	OSCAR	mRNA	21.61	9.43	-1.19609103	0.015392093	0.040523523	9.02	12.08	7.99	22.45	25.73	19.22
126068	ZNF441	mRNA	206.2	103.83	-0.989785304	1.21E-09	1.01E-08	103.08	107.02	98.69	186.04	205.42	239.82
126069	ZNF491	mRNA	38.95	20.53	-0.924114339	0.016338968	0.042710636	25.66	25.09	11.21	28.7	51.64	40.88
126070	ZNF440	mRNA	279.32	182.08	-0.617302391	1.86E-06	1.04E-05	172.35	192.3	176.64	298.14	274.82	281
126147	NTN5	mRNA	15.38	4.38	-1.812544431	0.005066654	0.015101233	6	4	3	15	14	18
126259	TMIGD2	mRNA	263.3	151.06	-0.80162522	6.50E-09	5.05E-08	154.29	149.09	145.79	292.18	258.46	254.37
126282	TNFAIP8L1	mRNA	891.88	469.93	-0.924396447	1.75E-28	6.39E-27	505.37	450.31	439.59	884.64	921.95	919.23
126326	GIPC3	mRNA	59.23	13.81	-2.100893342	3.99E-09	3.18E-08	19	13	9	61	53	67
126375	ZNF792	mRNA	204.94	133.53	-0.618077449	3.45E-05	1.59E-04	137	127	132	194	210.18	222
1266	CNN3	mRNA	157.79	63.1	-1.322333653	1.77E-11	1.86E-10	56.21	58.8	73.75	154.53	146.37	182.68
126661	CCDC163	mRNA	225.01	129.25	-0.799798607	1.65E-07	1.07E-06	111.27	125.58	147.64	231.92	234.07	222.06
126731	CCSAP	mRNA	677.1	461.33	-0.553564078	1.27E-10	1.21E-09	448.92	459.62	461.76	681.68	672.92	715.44
126823	KLHDC9	mRNA	23.91	10.11	-1.241413875	0.008920674	0.025091121	10	11	9	31	21	21
1277	COL1A1	mRNA	28.2	11.12	-1.342452428	0.006662382	0.019359886	14	10	9	44	29	13
127700	OSCP1	mRNA	28.15	13.82	-1.026364101	0.01387664	0.036973	16	12	13	26	29	31
1281	COL3A1	mRNA	7.88	0.68	-3.544382132	0.008493154	0.02402941	0	1	1	12	11	1
128239	IQGAP3	mRNA	1158.05	497.75	-1.218192618	6.85E-49	5.92E-47	529	519	429	1203	1147	1187
128344	PIFO	mRNA	18.34	4.05	-2.180473279	8.23E-04	0.002937567	7	1	4	22	16	18
128434	VSTM2L	mRNA	39.29	20.58	-0.932943068	0.008090433	0.023006752	19	19	23	33	45	42
128611	ZNF831	mRNA	854.91	430.11	-0.991061394	7.90E-31	3.31E-29	449.67	438.54	389.39	844.97	900.44	867.57
1294	COL7A1	mRNA	57.98	24.95	-1.21632762	6.23E-05	2.74E-04	26	24	24	66	60	51
129642	MBOAT2	mRNA	198.13	135.88	-0.54408985	2.74E-04	0.001072462	138.19	135.23	130.13	215.75	199.48	191.45
1298	COL9A2	mRNA	236.8	148.4	-0.674214546	2.09E-06	1.16E-05	146	144	150	258	243	222
130026	ICA1L	mRNA	416.49	293.35	-0.505617829	1.68E-06	9.50E-06	301.68	282.67	287.98	434.41	405.41	433.29
130271	PLEKHH2	mRNA	74.96	34.7	-1.111069926	2.71E-05	1.27E-04	41.03	34.02	28.08	71.35	78.53	80.08
130502	TTC32	mRNA	154.2	106.92	-0.528309242	0.00241336	0.007763358	116	89	112	153	147	171
130540	FLACC1	mRNA	50.75	18.2	-1.479429655	1.16E-05	5.79E-05	22	16	16	52	52	51
130560	SPATA3	mRNA	14.08	4.38	-1.685894747	0.0135537	0.036250191	3	8	2	13	18	12
131408	FAM131A	mRNA	74	44.5	-0.733527929	0.003820564	0.011754115	36	55	41	74	75.72	77.75
131583	FAM43A	mRNA	280.99	175.41	-0.679773169	2.32E-07	1.47E-06	172	162	186	299	281	278
132320	SCLT1	mRNA	490.78	325.39	-0.592893109	1.83E-08	1.35E-07	304.4	345.06	316.69	523.9	452.79	524.82
132660	LIN54	mRNA	1471.29	985.33	-0.578394538	1.61E-17	2.84E-16	1040.1	967.69	916.46	1446.42	1484.03	1564.52
132671	SPATA18	mRNA	38	18.21	-1.06108838	0.004593401	0.013855559	13	23	18	46	38	32
1376	CPT2	mRNA	516.08	325.48	-0.665029407	2.25E-11	2.33E-10	317.75	313.1	335.96	506.47	546.3	524.15
1378	CR1	mRNA	144.08	44.51	-1.694575744	5.98E-16	9.34E-15	42.05	46.83	44.39	155.06	139.54	146.58
137835	TMEM71	mRNA	2421.33	1443.53	-0.746198131	4.54E-38	2.65E-36	1374	1437	1469.12	2403.71	2464.08	2528.21
137872	ADHFE1	mRNA	160.78	96.1	-0.742493964	2.61E-05	1.23E-04	110	80	95	174	155	162
1381	CRABP1	mRNA	3.42	0.18	-4.274412837	0.011521035	0.031469245	0	0	0	3	4	4
138151	NACC2	mRNA	569.73	390.03	-0.546699808	5.56E-09	4.35E-08	392	407	358	595	567	578
1384	CRAT	mRNA	452.2	277.9	-0.702398006	1.53E-11	1.62E-10	268	274	282	456	459	466
138429	PIP5KL1	mRNA	43.55	16.51	-1.399533405	1.67E-04	6.79E-04	15	22	12	54	38	41
138639	PTPDC1	mRNA	156.46	92.01	-0.7659033	2.32E-05	1.10E-04	89.98	103.64	81.16	164.37	137.98	177.51
1396	CRIP1	mRNA	2633.69	1615.66	-0.704958652	2.16E-23	5.84E-22	1562	1511	1716	2896	2668	2477
1397	CRIP2	mRNA	56.63	24.94	-1.182926652	1.02E-04	4.32E-04	29	22	23	56	55	62
1400	CRMP1	mRNA	216.78	113.64	-0.931765514	1.16E-09	9.71E-09	107	119	111	235	210	217
140612	ZFP28	mRNA	186.55	123.68	-0.592952846	3.16E-04	0.001220369	133.77	125.43	109.37	190.86	162.99	218.06
140685	ZBTB46	mRNA	100.53	70.81	-0.505505147	0.013064957	0.035118928	69.15	72.14	69.12	98.66	107.38	102.95
140699	MROH8	mRNA	41.58	12.81	-1.698917734	9.75E-06	4.93E-05	14.9	13.84	11.97	43.97	42.53	42.99
140710	SOGA1	mRNA	450.16	187.35	-1.264672147	4.99E-26	1.58E-24	203.14	198.48	155.47	462.75	448.24	465.39
1417	CRYBB3	mRNA	86.11	54.31	-0.664912941	0.003488621	0.010848747	52.8	50.66	59.12	82.58	88.68	93.81
142678	MIB2	mRNA	650.63	400.82	-0.698882224	5.09E-13	6.29E-12	436.4	379.58	374.09	714.23	620.57	653.87
143098	MPP7	mRNA	269.16	145.29	-0.889498765	9.89E-11	9.54E-10	149.95	149.27	133.52	290.76	264.13	268.3
143686	SESN3	mRNA	1568.3	1062.02	-0.562399112	2.55E-19	5.16E-18	1080	1058	1012	1582	1568	1640
144100	PLEKHA7	mRNA	63.86	31.68	-1.011470892	3.76E-04	0.001428507	30.93	38.11	26.28	66.77	72.28	57.01
144110	TMEM86A	mRNA	33.75	3.38	-3.321760252	2.36E-08	1.71E-07	4	1.56	5	35.74	39.88	29.92
144132	DNHD1	mRNA	380.42	224.69	-0.759651126	5.31E-09	4.17E-08	228	264	175	379	392	391
145748	LYSMD4	mRNA	297.66	195.91	-0.603470865	1.96E-06	1.09E-05	182.59	210.05	189.46	292.32	320.23	297.06
146223	CMTM4	mRNA	85.43	50.86	-0.748096339	0.001971822	0.00647435	65	46	40	86	82	93
146330	FBXL16	mRNA	550.88	313.32	-0.814104023	1.14E-15	1.73E-14	291	323	315	574	585	523
146691	TOM1L2	mRNA	554.06	327.1	-0.76030649	2.83E-14	3.87E-13	298	352	320	580	555	557
146909	KIF18B	mRNA	2830.46	1233.11	-1.198733838	1.36E-103	4.71E-101	1258.12	1195.14	1204.68	2874.81	2902.6	2868.15
147841	SPC24	mRNA	805.91	481.16	-0.744104266	2.29E-18	4.28E-17	509.26	450.49	468.25	839.64	831.47	791.48
147968	CAPN12	mRNA	43.59	23.29	-0.90407727	0.011313617	0.030989629	24.33	17.03	28.56	61.93	38.28	34.29
148203	ZNF738	mRNA	585.12	322.61	-0.858948966	1.88E-18	3.53E-17	349.92	309.84	299	586.16	610.69	591.46
148206	ZNF714	mRNA	858.05	597.2	-0.522844471	4.51E-10	3.99E-09	639.09	603.22	530.11	838.29	871.18	912.96
148229	ATP8B3	mRNA	121.8	31	-1.97396224	2.68E-16	4.28E-15	35	32	25	117	133	122
148254	ZNF555	mRNA	56	34.73	-0.689134571	0.016284849	0.042582047	38.75	31.29	34.34	67.13	48.22	56.46
148327	CREB3L4	mRNA	163.4	97.84	-0.739943479	1.35E-05	6.68E-05	90.02	94.73	106.98	159.94	167.42	173.06
149478	BTBD19	mRNA	237.71	137.58	-0.788949681	3.19E-08	2.28E-07	131.63	142.87	135.45	251.26	228.56	247.56
150165	XKR3	mRNA	6.89	1.01	-2.76305027	0.018755498	0.04821089	0	1	2	11	5	5
150468	CKAP2L	mRNA	3467.53	1489.62	-1.218961903	4.40E-116	2.00E-113	1489.4	1492.85	1437.18	3447.04	3477.36	3667.41
150946	GAREM2	mRNA	69.08	42.48	-0.701527463	0.005707459	0.016816863	47.25	38.89	41.11	70.75	69.38	72.06
151050	KANSL1L	mRNA	172.18	108.86	-0.661438101	7.54E-05	3.27E-04	105.42	123.17	95.62	167.27	169.12	190.32
151246	SGO2	mRNA	2266.14	1415.45	-0.678978591	3.00E-34	1.47E-32	1425	1408	1365	2318	2267.01	2336
1513	CTSK	mRNA	66.81	37.1	-0.848770746	0.002072339	0.006765831	27	47	36	71	69	64
1515	CTSV	mRNA	111.38	42.87	-1.377466847	3.92E-09	3.13E-08	35.52	40.2	52.51	126.72	109.79	105.21
151556	GPR155	mRNA	920.01	400.39	-1.200222401	2.79E-42	1.94E-40	407.25	432.42	349.42	918.67	943.14	949.82
151648	SGO1	mRNA	1305.14	785.39	-0.732733273	1.07E-24	3.17E-23	832.7	782.61	716.03	1318.61	1349.54	1319.65
151827	LRRC34	mRNA	144.33	77.87	-0.890162234	2.60E-06	1.43E-05	81.52	76.95	74.84	135.09	134.64	172.02
152185	SPICE1	mRNA	264.56	186.86	-0.501643741	2.41E-04	9.49E-04	160.43	203.36	191.86	278.09	249.48	281.9
152573	SHISA3	mRNA	66.81	8.77	-2.929473054	4.55E-14	6.12E-13	10	6	10	63	77	64
153020	RASGEF1B	mRNA	42.9	20.93	-1.035635649	0.002452643	0.007875067	17	20	25	42	43	46
153090	DAB2IP	mRNA	14.74	4.04	-1.866368236	0.007660305	0.021924278	8	1	3	13	19	13
153222	CREBRF	mRNA	673.19	438.49	-0.618472037	5.61E-10	4.90E-09	446.66	466.83	389	618.51	760.97	678.25
153733	CCDC112	mRNA	156.88	86.7	-0.855547389	3.42E-06	1.85E-05	85	79	93	141	186	152
153768	PRELID2	mRNA	66.16	38.81	-0.769471556	0.004241006	0.01292062	29.25	42.97	44.66	70.63	65.6	67.29
154	ADRB2	mRNA	74.98	47.88	-0.647010213	0.008419483	0.02384049	55	39	48	73	78	78
1543	CYP1A1	mRNA	814.44	391.18	-1.05798682	1.25E-33	5.99E-32	402	369	389	826	862	799
1545	CYP1B1	mRNA	21292.87	13831.97	-0.622363509	2.57E-55	2.77E-53	13918.07	14001.99	13109.14	21212.85	22032.84	21785.54
154791	FMC1	mRNA	84.82	57.98	-0.548685537	0.014399335	0.038230123	57.7	62.7	53.81	91.98	87.39	81.54
155185	AMZ1	mRNA	299.6	167.87	-0.835723181	1.68E-10	1.58E-09	182.88	163.81	153.86	320.44	295.48	300.08
1565	CYP2D6	mRNA	33.08	13.5	-1.293346876	0.003048613	0.009606605	10.42	15.8	15.38	21.42	49.3	31.96
157313	CDCA2	mRNA	2788.29	1092.52	-1.351718241	4.28E-110	1.72E-107	1030	1147	1063	2736	2867	2913
157570	ESCO2	mRNA	1491.35	953.97	-0.644605284	7.13E-23	1.86E-21	946.55	941.11	942.37	1522.25	1451.63	1582.58
158056	MAMDC4	mRNA	168.7	92.04	-0.874152943	8.53E-07	5.04E-06	92	97	84	186	184	145
158248	TTC16	mRNA	36.02	18.22	-0.98320999	0.009800024	0.027232093	15.68	19.15	20.34	26.66	45.89	39.05
158399	ZNF483	mRNA	231.49	159.89	-0.533879931	1.32E-04	5.47E-04	149.08	157.22	168.35	230.07	228.6	249.61
158787	RIBC1	mRNA	26.21	12.81	-1.032563756	0.018758994	0.048212706	12	14	12	28	32	20
158880	USP51	mRNA	70.41	40.1	-0.811979278	0.001981415	0.006497197	37	49	33	76	73	66
1592	CYP26A1	mRNA	5.87	0.36	-4.023452054	0.006724987	0.019515561	1	0	0	6	6	6
1595	CYP51A1	mRNA	3210.28	2217.31	-0.533888107	1.81E-26	5.92E-25	2250.92	2173.4	2153.12	3236.03	3315.5	3253.45
160518	DENND5B	mRNA	48.8	25.62	-0.929666433	0.008449972	0.023915068	14.37	40.49	22.8	49.57	57.42	43.31
160622	TAMALIN	mRNA	202.68	135.51	-0.580818659	9.91E-05	4.20E-04	135	145	122	202	213	204
161582	DNAAF4	mRNA	29.79	15.18	-0.97288946	0.015416003	0.040567934	15.39	14.23	16.22	30.38	27.99	34.7
161725	OTUD7A	mRNA	92.99	57.33	-0.697696433	0.001384966	0.004714939	56	56	58	92	93	99
161823	ADAL	mRNA	335.63	237.04	-0.50172267	1.37E-05	6.76E-05	238.02	235.64	230.37	331.04	353.33	341.78
162466	PHOSPHO1	mRNA	40.92	19.2	-1.091733391	0.002594314	0.008297321	27	15	15	39	45	41
162494	RHBDL3	mRNA	88.43	29.01	-1.608268767	1.53E-09	1.27E-08	23.12	34.43	29.4	96.96	91.51	83.33
162514	TRPV3	mRNA	27.15	11.12	-1.287249844	0.004988668	0.014897051	13	9.72	11	20	26	37
1628	DBP	mRNA	152.3	74.91	-1.023584803	8.02E-08	5.42E-07	61.59	77.79	84.99	170.85	143.05	152.2
162963	ZNF610	mRNA	41.92	18.89	-1.150041657	0.001571235	0.005286593	24.76	11.31	21.19	44.26	44.74	40.75
162967	ZNF320	mRNA	421.5	251.59	-0.744497695	5.78E-11	5.73E-10	260.57	233.66	253.81	467.2	417.31	403.71
162968	ZNF497	mRNA	124.82	87.05	-0.520001966	0.00894086	0.025143803	70.37	96.27	92.48	140.01	134.2	107.01
162993	ZNF846	mRNA	77.94	39.77	-0.970680497	1.22E-04	5.09E-04	40	44	34	83	83	72.75
163051	ZNF709	mRNA	91.02	52.91	-0.782576064	6.57E-04	0.002387606	63.13	47.92	47.25	88.46	99.68	91.22
1636	ACE	mRNA	303.61	139.98	-1.117048171	6.26E-16	9.76E-15	124	148	143	311	328	288
163688	CALML6	mRNA	17.03	6.74	-1.337449243	0.019033036	0.048887947	8.3	7.08	5.09	14.67	22.2	16.4
163732	CITED4	mRNA	79.91	30.68	-1.381128792	1.83E-07	1.18E-06	32	31	28	84	85	75
163747	LEXM	mRNA	45.19	13.14	-1.781546363	2.40E-06	1.32E-05	16.08	12.07	11	51.65	43.95	44.75
164668	APOBEC3H	mRNA	2217.16	816.5	-1.441190647	1.27E-118	6.84E-116	782.97	812.38	827.34	2231.71	2278.67	2262
165	AEBP1	mRNA	122.49	56.02	-1.128609468	1.24E-07	8.21E-07	54	46	66	117	135	122
165186	TOGARAM2	mRNA	262.98	155.12	-0.761545833	2.71E-08	1.95E-07	144.2	164.79	152.01	276.17	275.63	252.19
167227	DCP2	mRNA	3471.65	2435	-0.51170072	7.35E-23	1.91E-21	2437.77	2442.86	2343.9	3397.68	3487.63	3720.73
1675	CFD	mRNA	26.85	12.47	-1.106405621	0.010400566	0.028720782	12.04	14.95	11.98	29.12	28.06	25.89
168455	CCDC71L	mRNA	391.71	228.41	-0.778168865	4.54E-11	4.56E-10	205	226	246	422	390	384
168620	BHLHA15	mRNA	78.6	36.08	-1.123423674	1.42E-05	6.99E-05	37.79	36.88	34.07	92.17	72.48	76.11
1690	COCH	mRNA	201.35	48.56	-2.051803689	5.10E-27	1.74E-25	43	52	49	197	200	218
170685	NUDT10	mRNA	59.63	26.33	-1.179573192	1.27E-04	5.27E-04	18.43	30.57	30.74	64.23	66.91	52.46
170958	ZNF525	mRNA	340.14	240.01	-0.503013895	5.67E-05	2.51E-04	231.71	261.14	220.11	301.73	371.66	367.91
171389	NLRP6	mRNA	200.78	46.52	-2.109729495	1.41E-26	4.65E-25	47	51	40	219	215	179
171425	CLYBL	mRNA	108.78	74.95	-0.537510273	0.012058342	0.032764894	70.15	62.54	90.33	122.43	117.97	93.15
1740	DLG2	mRNA	35.69	17.19	-1.054102857	0.005112726	0.015225424	15	22	14	38	35	36
1742	DLG4	mRNA	231.54	139.25	-0.733528926	3.28E-07	2.05E-06	139.33	141.98	133.44	250.02	236.21	221.35
1757	SARDH	mRNA	61.55	37.11	-0.730168735	0.008377502	0.023741064	38	32	40	51	70	67
1760	DMPK	mRNA	509.9	322.66	-0.660187398	6.38E-11	6.29E-10	318.04	334.99	305.08	546.52	522.02	489.03
1789	DNMT3B	mRNA	207.37	52.26	-1.988416976	3.26E-24	9.34E-23	50	57	48	232	227	174
1795	DOCK3	mRNA	410.21	276.23	-0.570503645	5.03E-06	2.65E-05	307	293	220	378	453	422
182	JAG1	mRNA	36.67	15.52	-1.240226224	0.001156008	0.004005702	14	14	18	33	37	42
1820	ARID3A	mRNA	942.06	534.15	-0.818590376	1.24E-25	3.83E-24	544.73	511.74	529.57	976.37	941.31	960.06
1821	DRP2	mRNA	55.66	20.54	-1.438295113	1.58E-05	7.73E-05	26	22	13	66	53	51
1831	TSC22D3	mRNA	1980.52	1294.58	-0.613395303	4.32E-19	8.53E-18	1171	1276	1390	2029	2011	2008
1832	DSP	mRNA	17.69	4.73	-1.903184297	0.002022856	0.006614273	4	3	7	19	16	19
1870	E2F2	mRNA	8642.38	6018.4	-0.522048988	2.16E-34	1.07E-32	5936.87	6083.74	5830.46	8762.28	9007.4	8623.54
1894	ECT2	mRNA	2413.42	1224.29	-0.97913835	1.09E-67	1.63E-65	1228.34	1219.58	1184.77	2440.14	2422.23	2509.92
1896	EDA	mRNA	27.18	10.77	-1.335801922	0.005193456	0.015433923	10.94	17.18	5.73	30.07	32.75	21
1911	PHC1	mRNA	546.7	270.02	-1.017691979	6.59E-22	1.61E-20	287.84	263.17	251.06	564.44	510.84	596.21
192670	AGO4	mRNA	1030.66	711.73	-0.534160044	1.29E-12	1.54E-11	684.86	750.26	677.33	1047.58	1010.42	1091.59
1952	CELSR2	mRNA	155.55	73.13	-1.088863048	6.66E-09	5.16E-08	78	78	61	158	172	145
1953	MEGF6	mRNA	160.73	44.17	-1.863488139	1.41E-19	2.91E-18	47	40	44	156	157	178
1954	MEGF8	mRNA	437.5	281	-0.638693492	7.21E-08	4.91E-07	317	284.65	233.54	477.17	446.78	413
196500	PIANP	mRNA	69.1	26.96	-1.357623797	2.36E-06	1.30E-05	27.77	30.71	23.04	66.88	81.3	64.17
196743	PAOX	mRNA	49.47	28.34	-0.803433466	0.009661032	0.026893425	22	31	31	55	52	44
197021	LCTL	mRNA	42.22	22.22	-0.925920941	0.007178653	0.020713829	28.11	23.57	15.07	40.74	44.76	45.55
197135	PATL2	mRNA	645.04	265.35	-1.28150558	8.96E-38	5.18E-36	278.94	254.93	255	622.04	689.03	659.26
197335	WDR90	mRNA	497.97	260.2	-0.936434485	7.90E-17	1.32E-15	245	299	228	515	486	520
199692	ZNF627	mRNA	138.19	93.1	-0.569856927	0.001295616	0.004436099	87.95	92.05	97.8	138.08	143	141.93
199704	ZNF585A	mRNA	244.64	168.66	-0.536564877	9.20E-05	3.93E-04	154.51	171.24	175.92	243.14	264.69	240.28
199745	THAP8	mRNA	83.18	52.99	-0.650643287	0.006742649	0.019556965	52	43	62	94	73	87
20	ABCA2	mRNA	3431.07	1900.27	-0.852451972	4.54E-34	2.22E-32	1990	2050	1600	3452	3516	3511
200958	MUC20	mRNA	92.33	43.1	-1.099248037	2.33E-05	1.11E-04	42	59	27	102	93	87
201134	CEP112	mRNA	84.45	28.69	-1.557690304	2.23E-08	1.62E-07	21.74	29.84	35.26	78.67	78.72	102.06
201158	TVP23C	mRNA	209.18	141.53	-0.563658222	3.45E-04	0.001321244	157.05	142.16	121.86	181.11	234.49	224.68
201232	SLC16A13	mRNA	181.76	97.47	-0.898995152	2.89E-07	1.82E-06	84	107	98	166	214	175
2027	ENO3	mRNA	271.72	169.26	-0.68287061	7.01E-07	4.19E-06	187	148	167	276	257	297
203	AK1	mRNA	353.36	181.44	-0.961701384	1.38E-14	1.92E-13	193.71	162.26	183.96	375.83	360.17	344.38
203054	ADCK5	mRNA	193.85	106.9	-0.85867409	5.87E-08	4.03E-07	99	112	106.06	193	203	196.01
203068	TUBB	mRNA	46224.19	26830.64	-0.784766668	8.64E-78	1.72E-75	26245.47	25842.21	27459.18	47242.79	47535.92	46383.16
2039	DMTN	mRNA	362.83	206.49	-0.813270704	1.85E-10	1.72E-09	168	221	223	370	364	374
2043	EPHA4	mRNA	367.01	251.8	-0.543532778	1.51E-06	8.58E-06	254	264	229	368	368	385
2047	EPHB1	mRNA	69.72	36.08	-0.950580803	6.44E-04	0.00234503	36	36	35	51	84	78
2049	EPHB3	mRNA	79.56	39.82	-0.998528429	8.80E-05	3.77E-04	35	37	46.73	72	80	91
2057	EPOR	mRNA	86.46	54.04	-0.67812495	0.005000902	0.014928425	43	47	70	87	84	93
2064	ERBB2	mRNA	121.16	73.14	-0.728299524	2.20E-04	8.74E-04	75.9	79.28	63.08	124	132.73	114.34
2073	ERCC5	mRNA	1967.97	1303.56	-0.594254283	2.20E-21	5.15E-20	1241.33	1363.7	1262.04	1962.93	1943.06	2106.98
2123	EVI2A	mRNA	1364.39	906.06	-0.590567378	8.30E-16	1.28E-14	843	895	948	1424	1300	1443
215	ABCD1	mRNA	250.15	175.67	-0.509923993	1.09E-04	4.60E-04	178	172	171	257	248	259
217	ALDH2	mRNA	476.41	234.69	-1.021464361	1.40E-21	3.33E-20	229.85	238.16	229.75	467.11	497.49	491.23
2177	FANCD2	mRNA	3834.24	2063.19	-0.894060928	7.12E-69	1.12E-66	2136.29	2044.78	1940.67	3888.74	3904.67	3918.07
219539	YPEL4	mRNA	13.73	3.36	-2.02937905	0.006258816	0.01831032	2	7	1	11	13	18
219654	ZCCHC24	mRNA	203.37	116.35	-0.805647843	1.74E-07	1.13E-06	122	106	117	209	212	200
219790	RTKN2	mRNA	376.48	173.26	-1.119639361	1.47E-19	3.03E-18	169.44	189.66	156.22	378.29	369.01	403.77
219844	HYLS1	mRNA	633.93	336.86	-0.91219845	2.08E-22	5.23E-21	351.47	318.52	330.74	657.75	634.19	645.49
2199	FBLN2	mRNA	48.45	10.78	-2.168458921	9.58E-08	6.42E-07	9	17	6	42	56	50
219902	TLCD5	mRNA	78.92	49.59	-0.670351959	0.007308642	0.021050254	52.41	42.62	53.05	95.66	63.72	83.58
2200	FBN1	mRNA	78.26	40.12	-0.963881177	1.14E-04	4.78E-04	44	36	39	78	84	77
220134	SKA1	mRNA	1992.98	1329.76	-0.583763638	3.74E-22	9.28E-21	1341.83	1260.91	1342.81	2000.19	1984.75	2103.22
2203	FBP1	mRNA	8.84	1.35	-2.710454181	0.006976839	0.020171912	1	1	2	8	8	11
220416	LRRC63	mRNA	56.94	30	-0.924343734	0.001861822	0.006152911	33	27	29	56.02	48.06	70
221	ALDH3B1	mRNA	14.71	4.71	-1.642259321	0.013259548	0.035547928	7.24	4.03	3.82	13.85	10.62	22.5
221061	FAM171A1	mRNA	197.77	122.4	-0.692168453	3.26E-05	1.50E-04	144	96	123	186	215	203
221184	CPNE2	mRNA	250.85	133.22	-0.913034235	1.54E-10	1.45E-09	121	140	134	264	253	249
221472	FGD2	mRNA	75.33	42.5	-0.82567536	9.49E-04	0.003346756	39.63	43.99	44.08	72.72	85.83	73.54
221476	PI16	mRNA	427.6	249.98	-0.77444719	9.82E-12	1.06E-10	229	243	269	409	432	465
221481	ARMC12	mRNA	46.82	24.94	-0.90847965	0.00415021	0.012660118	25	27	22.01	46	49.01	48.06
2217	FCGRT	mRNA	216.52	61.39	-1.81832924	3.40E-24	9.73E-23	57	60	65	236	225	200
221914	GPC2	mRNA	51.4	31.35	-0.713188184	0.015162739	0.040016754	35	28	30	51	52	54
222166	MTURN	mRNA	238.34	114.7	-1.055144581	1.04E-10	1.01E-09	99	118	123	199	265	264
2222	FDFT1	mRNA	6608.4	4489.5	-0.557746191	1.32E-29	5.12E-28	4318.63	4319.4	4672.36	6698.45	6683.94	6801.76
2224	FDPS	mRNA	3382.8	2297.29	-0.558288087	6.47E-22	1.58E-20	2325	2121	2365	3545.98	3304	3482
2242	FES	mRNA	484.95	208.44	-1.2181913	1.32E-27	4.65E-26	186	218	214	486	493	502
2246	FGF1	mRNA	3.75	0.18	-4.401222324	0.008217672	0.023345536	0	0.67	0.54	6.01	3.95	3.76
225	ABCD2	mRNA	2571.21	1591.77	-0.691815966	3.90E-29	1.47E-27	1597.94	1655.54	1470.17	2457.22	2740.55	2656.88
2260	FGFR1	mRNA	1348.06	671.28	-1.005900276	3.22E-44	2.40E-42	669.77	683.76	639.23	1309.8	1439.55	1369.92
22834	ZNF652	mRNA	992.55	621.4	-0.67563322	1.02E-16	1.69E-15	589.56	594.85	659.6	1061.7	958.9	1012.25
22836	RHOBTB3	mRNA	57.6	32.33	-0.833038382	0.005115961	0.015229808	31.14	42.57	23.6	58.45	52.84	66.78
22838	RNF44	mRNA	2802.29	1900.51	-0.560218152	8.99E-24	2.50E-22	1931	1835	1870	2947	2876	2734
22849	CPEB3	mRNA	92.31	49.22	-0.907099517	1.60E-04	6.54E-04	39.06	61	46.04	95.87	82.29	105.35
22853	LMTK2	mRNA	951.78	670.41	-0.50557144	1.99E-10	1.84E-09	675.73	711.33	603.16	929.64	995.6	983.73
22859	ADGRL1	mRNA	129.63	89.58	-0.53321124	0.008039095	0.022883354	111	89	66	144	117	135
22881	ANKRD6	mRNA	136.88	69.85	-0.970636785	1.28E-06	7.33E-06	52.08	78.26	77.56	137.58	137.63	144.79
22901	ARSG	mRNA	754.2	427.69	-0.818373192	1.71E-20	3.81E-19	404.43	423.61	441.86	805.19	750.21	748.14
22902	RUFY3	mRNA	474.84	330.5	-0.522818952	1.61E-07	1.05E-06	331	318	331	495	486	469.06
22914	KLRK1	mRNA	975.39	598.35	-0.704992811	5.12E-19	1.00E-17	575.49	582.28	617.21	1005.54	938	1036.9
22974	TPX2	mRNA	9406.03	4030.72	-1.222548767	4.56E-179	7.17E-176	4106	3982	3867	9456	9457	9815
22981	NINL	mRNA	131.25	78.18	-0.747443646	1.66E-04	6.75E-04	93.63	70	69.74	114.72	141.39	146.7
22982	DIP2C	mRNA	36	18.9	-0.929928907	0.014337118	0.038082488	19	15.99	22.01	26	38.98	46.29
22983	MAST1	mRNA	24.89	10.8	-1.204583818	0.0091094	0.025567858	9	10	13	30	21	25
22987	SV2C	mRNA	110.02	30.72	-1.840654075	3.57E-13	4.46E-12	23.49	29.45	39.2	106.36	109.78	121.26
22997	IGSF9B	mRNA	8935.93	6229.95	-0.520398088	9.36E-06	4.74E-05	6813	6574	5108	8820	9183	9289
2304	FOXE1	mRNA	16.71	5.73	-1.543534149	0.011876132	0.032330612	3	9	5	15	23	13
2305	FOXM1	mRNA	6187.35	3454.93	-0.840667899	4.21E-79	8.99E-77	3400.04	3477	3369.31	6334.42	6365	6196.2
23075	SWAP70	mRNA	651.53	364.45	-0.838131782	4.82E-20	1.03E-18	367.57	370.56	344.02	637.15	669.42	684.99
23086	EXPH5	mRNA	115.22	80.53	-0.516772322	0.010039496	0.027834881	92.21	78.86	69.45	127.12	100.53	125.07
23089	PEG10	mRNA	147.03	69.47	-1.081618752	2.29E-08	1.66E-07	61	76	69	134	168	147
23097	CDK19	mRNA	1195.99	709.48	-0.753374388	1.87E-23	5.06E-22	726.14	747.4	632.28	1221.15	1184.39	1248.15
23112	TNRC6B	mRNA	1516.16	994.66	-0.608142135	2.84E-15	4.22E-14	1059.25	1050.53	843.46	1515.74	1532.44	1584.3
23129	PLXND1	mRNA	97.98	16.86	-2.538824238	6.61E-15	9.46E-14	10	25	15	127	96	76
23138	N4BP3	mRNA	458.41	264.63	-0.792672593	6.61E-14	8.76E-13	276.06	265.86	244.59	469.75	471.47	460.78
23142	DCUN1D4	mRNA	548.82	385.02	-0.511373499	4.48E-08	3.14E-07	387.2	391	364	563.96	569.96	544.77
23174	ZCCHC14	mRNA	162.11	92.35	-0.811830824	4.08E-06	2.18E-05	101	93	80	178	168	149
23177	CEP68	mRNA	1078.85	577.18	-0.902404424	5.10E-33	2.37E-31	569.01	601.37	542.53	1097.82	1084.85	1114.59
23199	GSE1	mRNA	2334.56	1437.9	-0.699194304	1.59E-30	6.51E-29	1478	1489	1299	2343	2411	2376
23204	ARL6IP1	mRNA	18576.91	8662.07	-1.100726249	5.62E-161	5.72E-158	8416	8512	8755	19013	18657	19064
23209	MLC1	mRNA	452.9	175.25	-1.369794298	6.61E-29	2.46E-27	190	181	149	488	467	428
23211	ZC3H4	mRNA	5454.28	3205.18	-0.766985759	9.49E-45	7.20E-43	3292	3350	2868	5477	5588	5593
23288	IQCE	mRNA	513.09	353.9	-0.53586374	1.15E-07	7.59E-07	359	377.39	314	548	507.47	512.14
23305	ACSL6	mRNA	608.34	353.31	-0.783950371	6.62E-17	1.11E-15	351.53	367.88	330.71	633.65	597.15	628.67
23318	TUT4	mRNA	1498.43	1039.63	-0.527386421	3.47E-15	5.12E-14	1070	1046	968	1451	1521	1605
23361	ZNF629	mRNA	40.29	14.17	-1.507975051	9.95E-05	4.22E-04	18	9	15	43	43	37
23365	ARHGEF12	mRNA	2892.59	1949.86	-0.568996468	1.59E-18	3.00E-17	1989	2095	1702	2938	2981	2915
23397	NCAPH	mRNA	3752.09	2546.63	-0.559104625	2.09E-26	6.81E-25	2443.14	2484.47	2623.13	3851.86	3719.43	3889.5
23467	NPTXR	mRNA	251.48	90.34	-1.477051131	5.64E-21	1.29E-19	92.7	96.81	80	247.2	275.36	246.77
23475	QPRT	mRNA	407.39	253.36	-0.68522807	9.36E-10	7.96E-09	233.82	247.54	271.22	422.95	409.33	413.38
23492	CBX7	mRNA	514.12	322.6	-0.672368605	7.66E-11	7.49E-10	325	339	293	564	505	501
23564	DDAH2	mRNA	506.89	258.82	-0.969713554	4.72E-18	8.67E-17	234	240	293	505	506	537
23580	CDC42EP4	mRNA	36.69	11.47	-1.677007494	2.20E-04	8.73E-04	17	3	14	32	46	34
23604	DAPK2	mRNA	398.88	179.4	-1.152812877	4.55E-21	1.05E-19	179.55	177.75	176	387.95	446.61	385.51
23613	ZMYND8	mRNA	1088.9	651.05	-0.74203532	2.14E-19	4.34E-18	711	658	563	1116	1071	1139
23621	BACE1	mRNA	97.54	66.71	-0.548136368	0.011331302	0.031023321	66.62	78.06	54.92	102.31	90.75	106.18
23635	SSBP2	mRNA	645.31	424.71	-0.603512088	2.68E-11	2.76E-10	440.9	435	385.26	633.76	668.83	670.8
23659	PLA2G15	mRNA	239.35	168.31	-0.507999728	3.47E-04	0.001327611	160	164	175	213	267	251
23677	SH3BP4	mRNA	7.85	1.01	-2.959006058	0.00918102	0.025724665	2	1	0	6	7	11
23710	GABARAPL1	mRNA	712.57	327.84	-1.120026008	3.38E-33	1.59E-31	329	303	340	745	709	722
23764	MAFF	mRNA	160.09	108.22	-0.564969749	0.001571695	0.005287112	98.23	123.8	100.8	182.35	134.9	173.73
240	ALOX5	mRNA	104.78	61.34	-0.77242732	4.43E-04	0.001668606	62	67	53	90	126	104
24137	KIF4A	mRNA	2981.2	1385.04	-1.105963335	6.03E-91	1.68E-88	1362.97	1427.27	1319.05	2997.07	3026.91	3082.13
246329	STAC3	mRNA	66.14	30.33	-1.124828683	6.51E-05	2.85E-04	31	34	25	75	62	65
2491	CENPI	mRNA	1142.69	569.42	-1.004851872	1.73E-41	1.15E-39	565.56	589.65	535.7	1155.02	1151.3	1184.84
2517	FUCA1	mRNA	195.13	132.8	-0.555232387	3.04E-04	0.001178212	130	147	117	188	208	200
252839	TMEM9	mRNA	165.68	111.96	-0.565359779	5.64E-04	0.002081178	104	116	112	156	177	173
252884	ZNF396	mRNA	29.17	11.81	-1.304472304	0.003233944	0.010124161	13.17	9.03	13.32	38.78	29.78	22.65
2533	FYB1	mRNA	7939.98	5094.33	-0.640242566	9.03E-51	8.58E-49	5075	5180	4855	7949	8063	8238
2535	FZD2	mRNA	12.12	2.02	-2.582466153	0.001947286	0.006402307	2.65	2.65	2.72	13.49	13.99	11.98
254427	PROSER2	mRNA	18	5.4	-1.735967474	0.003916012	0.012019952	4	4	8	16	15	24
255022	CALHM1	mRNA	90.41	25.26	-1.839502078	7.45E-10	6.40E-09	35	22.06	18.08	118.02	85.02	73.36
255394	TCP11L2	mRNA	193.2	103.84	-0.895712882	4.42E-08	3.09E-07	118	91	99	192	206	192
256126	SYCE2	mRNA	171.58	96.14	-0.835643065	1.14E-06	6.61E-06	101.16	80.73	104.29	172.28	170.03	182.23
256281	NUDT14	mRNA	127.06	73.83	-0.783195573	5.66E-05	2.51E-04	83.45	66.48	70.1	130.61	137.68	121.16
256302	NATD1	mRNA	431.33	161.15	-1.420350924	8.75E-31	3.63E-29	170.57	158.77	150.6	455.68	459.25	403.87
256329	LMNTD2	mRNA	49.78	22.58	-1.140318339	4.31E-04	0.001628404	26.54	21	20	50	57	45
257101	ZNF683	mRNA	548.26	191.55	-1.517108849	2.53E-41	1.67E-39	199	176	193	590	563	521
25806	VAX2	mRNA	12.13	2.02	-2.585617395	0.003671854	0.011361318	1.65	4.4	1.65	20.64	12.14	5.14
25822	DNAJB5	mRNA	83.49	41.47	-1.00940077	3.76E-05	1.72E-04	40.01	43.52	40.76	91.6	75.05	89.26
25837	RAB26	mRNA	15.4	3.38	-2.189733588	0.002875008	0.009117207	0	6	4	22	12	13
25840	METTL7A	mRNA	263.25	149.02	-0.820989741	2.17E-09	1.77E-08	141.77	162.53	139.38	268.53	268.66	268.19
25850	ZNF345	mRNA	193.48	130.15	-0.571976708	1.63E-04	6.62E-04	127.65	132.1	127.76	192.67	187.8	212.1
259197	NCR3	mRNA	547.24	144.68	-1.919286089	6.51E-60	8.04E-58	138	144	147	551	587	533
259217	HSPA12A	mRNA	28.19	11.47	-1.296981585	0.004802168	0.014413897	14.27	7.41	13.41	34.42	33.85	19.08
259266	ASPM	mRNA	9747.26	4021.78	-1.27716459	3.71E-93	1.07E-90	4228	4264	3444	9642	9923	10206
25932	CLIC4	mRNA	1051.06	741.03	-0.504235023	3.66E-12	4.15E-11	753	745	700	1101	1035	1074
25943	DNAAF9	mRNA	251.77	167.48	-0.588131983	2.08E-05	9.94E-05	185	169	143	254	260	255
25956	SEC31B	mRNA	3809.44	2060.53	-0.886561916	1.04E-58	1.25E-56	2167	2060	1886	3848	3936	3850
25959	KANK2	mRNA	100.84	39.11	-1.366359969	6.39E-09	4.97E-08	42.73	36.38	38.12	99.97	101.77	108.21
25960	ADGRA2	mRNA	67.09	26.95	-1.315977262	1.83E-05	8.86E-05	27.42	33.87	20.31	80.96	49.46	76.51
25981	DNAH1	mRNA	541.46	302.51	-0.839852747	1.41E-13	1.82E-12	323.8	335.73	240.67	524.55	560.89	570.81
25992	SNED1	mRNA	74.7	35.72	-1.064346189	2.92E-04	0.001136789	28.37	50.12	28.03	77.7	94.22	57.86
25999	CLIP3	mRNA	144.12	52.97	-1.444127621	1.13E-11	1.21E-10	45	55	57	131	175	134
26012	NSMF	mRNA	1316.47	891.41	-0.56251742	1.58E-16	2.59E-15	852	888	903	1364	1352	1304
26013	L3MBTL1	mRNA	126.69	55.59	-1.188276921	3.89E-08	2.74E-07	61	59	45	146	107	134
26030	PLEKHG3	mRNA	1147.65	733.95	-0.644935954	9.72E-19	1.87E-17	719.92	769.02	689.01	1131.01	1205.06	1169.82
260425	MAGI3	mRNA	185.6	107.48	-0.788154317	1.69E-06	9.56E-06	117	114	88	185.22	184	198.84
26043	UBXN7	mRNA	1884.62	1269.44	-0.570086618	3.13E-18	5.81E-17	1275.03	1333.98	1158.28	1824.31	1993.94	1939.24
26052	DNM3	mRNA	152.22	89.67	-0.763516924	1.94E-05	9.33E-05	99.56	83.93	84.77	139.48	161.09	165.94
26053	AUTS2	mRNA	79.58	40.13	-0.987836246	6.45E-05	2.83E-04	41	39	39	83.05	83	77
26056	RAB11FIP5	mRNA	246.25	164.56	-0.581540908	1.77E-05	8.59E-05	155	173	160	257	248	247
26086	GPSM1	mRNA	85.15	44.14	-0.947900891	1.17E-04	4.89E-04	47	49.1	35.15	88.48	96	76
26115	TANC2	mRNA	245.23	115.91	-1.081095545	4.50E-12	5.07E-11	126.94	123.91	95.7	227.68	276.85	246.77
26118	WSB1	mRNA	2759.04	1718.96	-0.682624482	1.31E-37	7.45E-36	1755.69	1671.42	1672.79	2844.12	2774.77	2808.06
26119	LDLRAP1	mRNA	1464.36	857.59	-0.771905802	7.57E-32	3.31E-30	832	855	856	1467	1517	1488
26128	KIFBP	mRNA	873.97	589.16	-0.568931612	1.55E-12	1.83E-11	543	619	585	887	894	888
26137	ZBTB20	mRNA	100.53	56.97	-0.819346777	2.54E-04	1.00E-03	70.18	46.57	53.69	100.65	108.27	99.96
26140	TTLL3	mRNA	442.46	240.38	-0.880219908	9.88E-15	1.39E-13	238.47	251.7	224.85	453.24	486.42	412.36
26153	KIF26A	mRNA	655.82	346.03	-0.922412343	3.27E-19	6.54E-18	367	377	283	677	669	657
2621	GAS6	mRNA	122.42	33.69	-1.86126013	6.23E-15	8.93E-14	37	37	26	111	129	134
26267	FBXO10	mRNA	182.7	96.07	-0.927333064	3.18E-08	2.27E-07	100	98	87	170	203	185
26269	FBXO8	mRNA	360.09	239.78	-0.58663584	9.78E-07	5.73E-06	222	247	242	347	344	409
26271	FBXO5	mRNA	1932.73	1277.57	-0.597244173	8.58E-21	1.95E-19	1259	1229	1300	2013	1841	2049
26502	NARF	mRNA	1849.67	1294.34	-0.515055089	3.68E-18	6.82E-17	1263.65	1278.88	1297.81	1832.87	1900.49	1917.85
26524	LATS2	mRNA	306.49	169.87	-0.851381768	1.16E-10	1.11E-09	191	162	151	325	309	302
26586	CKAP2	mRNA	4722.11	2220.01	-1.088868079	3.84E-96	1.19E-93	2182	2251	2151	4536	4884	5003
266727	MDGA1	mRNA	271.46	149.38	-0.86177688	1.62E-10	1.52E-09	153	144	146	286	270	273
26873	OPLAH	mRNA	75.31	29.33	-1.360457462	8.02E-07	4.76E-06	32	28	27	66	87	77
26959	HBP1	mRNA	727.29	375.78	-0.95266083	1.12E-25	3.46E-24	344.67	376.35	394.74	740.41	736.81	745.03
2696	GIPR	mRNA	79.62	49.88	-0.674840565	0.009374334	0.026183903	58.48	48.84	42.76	94.77	92.82	57
27018	BEX3	mRNA	356.31	163.33	-1.125318822	1.11E-17	1.98E-16	146	151	187	350	373	365
27065	NSG1	mRNA	160.17	44.21	-1.857343911	3.85E-18	7.10E-17	44	35.06	52	153.42	184.76	152.42
27075	TSPAN13	mRNA	81.84	44.83	-0.868336943	4.85E-04	0.001814387	56	35	42	82	80	88
27086	FOXP1	mRNA	948.47	641.01	-0.565246573	8.83E-13	1.07E-11	601	675.09	625	924.64	958.01	1015.34
27087	B3GAT1	mRNA	33.07	9.77	-1.75915616	6.60E-05	2.89E-04	13	9	7	32	37	32
27115	PDE7B	mRNA	91.38	46.59	-0.971760253	6.55E-05	2.87E-04	44.87	35.08	59.84	90.86	95.4	94.76
27127	SMC1B	mRNA	42.9	23.92	-0.842912247	0.014168547	0.037692654	32	20	19	42	52	37
27132	CPNE7	mRNA	64.52	41.49	-0.637000708	0.017406851	0.045147061	36	44	43	57	79	61
27148	STK36	mRNA	158.46	89	-0.832352159	4.72E-06	2.50E-05	99	82	83	180	138	166
27152	INTU	mRNA	201.59	124.96	-0.690020427	7.38E-05	3.21E-04	137.59	138.21	96.96	216.66	167.05	233.05
2719	GPC3	mRNA	24.54	5.06	-2.278432718	6.15E-05	2.71E-04	3	7	5	19	24	32
27302	BMP10	mRNA	37.02	12.14	-1.608377408	9.47E-05	4.04E-04	14	10	12	48	32	33
27334	P2RY10	mRNA	1826.19	1214.57	-0.588390568	2.80E-23	7.45E-22	1230.83	1186.99	1186.6	1862.62	1871.89	1844.82
27338	UBE2S	mRNA	4098.62	2840.92	-0.52877985	2.48E-16	4.00E-15	2573	2808	3039	4396	4006	4114
27344	PCSK1N	mRNA	43.23	11.46	-1.91534492	1.20E-06	6.91E-06	14	10	10	46	46	40
27345	KCNMB4	mRNA	102.8	72.54	-0.502987734	0.015567603	0.040910818	67.76	67.06	81.5	105.11	93.71	116.92
275	AMT	mRNA	154.3	78.91	-0.967532472	3.00E-07	1.88E-06	80	78	76.55	173.28	169.97	129.28
2774	GNAL	mRNA	241.34	167.6	-0.526049381	1.06E-04	4.46E-04	157.41	175.07	165.02	243.94	253.4	241.74
2775	GNAO1	mRNA	226.26	158.42	-0.514281755	2.89E-04	0.001123466	159	171	140	229	240	222
2784	GNB3	mRNA	125.14	37.11	-1.753667455	1.17E-13	1.53E-12	40.66	29.46	41.46	146.51	124.68	112.52
2786	GNG4	mRNA	275.37	74.86	-1.879061927	1.69E-32	7.67E-31	69.34	79.04	74.72	282.43	273.45	286.08
2811	GP1BA	mRNA	124.09	80.84	-0.618316732	0.002010744	0.006580892	87	93	60	134	126	119
2817	GPC1	mRNA	145.08	94.44	-0.619333963	4.51E-04	0.001699654	83	101	96	148	151	144
28227	PPP2R3B	mRNA	361.86	214.13	-0.75692686	1.34E-10	1.27E-09	208.95	217	210	355	393	357
283229	CRACR2B	mRNA	168.3	56.31	-1.579635783	1.15E-16	1.90E-15	55	58	54	162	181	171
283385	MORN3	mRNA	115.87	77.23	-0.585374542	0.004303678	0.013086695	65.34	87.25	77.24	118.18	100.85	136.93
283417	DPY19L2	mRNA	119.16	64.05	-0.895664591	8.40E-06	4.28E-05	67.18	64.41	59.85	117.11	117.55	130.97
283431	GAS2L3	mRNA	208.21	89.31	-1.221164048	1.04E-13	1.36E-12	94.44	95.6	76.7	205.08	211.07	220.29
283521	TMEM272	mRNA	13.75	4.39	-1.647473398	0.013517724	0.036167236	3	4	6	15	11	16
283571	PROX2	mRNA	34.38	17.54	-0.970963081	0.010213829	0.028268346	20.07	13.78	19.17	32.51	37.9	36.16
283638	CEP170B	mRNA	361.85	232.48	-0.638265109	3.88E-07	2.40E-06	252	248	190	380	384	341
2838	GPR15	mRNA	6366.54	4119.86	-0.627915011	2.22E-47	1.82E-45	4067	4133	4018	6589	6386	6468
283848	CES4A	mRNA	423.65	240.01	-0.819772053	2.38E-12	2.76E-11	272.16	216.86	224.71	405.07	445.59	444.37
283870	BRICD5	mRNA	28.15	12.14	-1.213904941	0.007277448	0.020970792	10.58	15.58	11.43	18.3	37.31	31.04
283897	C16orf54	mRNA	1880.11	1271.45	-0.564338797	7.71E-21	1.75E-19	1272.98	1210.85	1288.24	1894.71	1891.45	1957.38
283948	NHLRC4	mRNA	27.18	9.77	-1.47570662	0.001270848	0.004361028	11	10	8	30	28	25
283991	UBALD2	mRNA	4023.58	2744.15	-0.552121938	1.61E-16	2.64E-15	2512.35	2614.34	3006.79	4260.69	4080.27	3946.17
2841	GPR18	mRNA	442.37	297.79	-0.570971312	3.81E-08	2.69E-07	303.44	279.66	301.41	445.43	447.69	459.8
284119	CAVIN1	mRNA	162.16	96.83	-0.743951517	2.81E-05	1.31E-04	95.07	88.73	104.75	186.77	166.24	143.25
284129	SLC26A11	mRNA	696.44	365.14	-0.931570237	7.99E-25	2.38E-23	387	347	349	704	709	714
284131	ENDOV	mRNA	136.95	93.39	-0.552395342	0.004519583	0.013659115	100	91	86	159	152	107
284194	LGALS9B	mRNA	10.79	0.67	-4.001641131	0.001668302	0.005579516	0	2.98	0	13.67	3.67	17.86
2842	GPR19	mRNA	410.97	175.69	-1.226007873	4.75E-25	1.43E-23	175.67	173.7	173.08	439.55	404.29	412.4
284207	METRNL	mRNA	451.27	205.06	-1.137963552	3.17E-24	9.11E-23	204	195	209	471	458	449
284306	ZNF547	mRNA	97.59	51.94	-0.909939952	4.60E-05	2.07E-04	53.74	48.02	53.51	93.7	109.09	96.94
284307	ZIK1	mRNA	396.9	270.93	-0.55083869	1.69E-06	9.56E-06	264.42	241.89	298.49	387.87	419.8	406.22
284371	ZNF841	mRNA	421.01	278.83	-0.594489326	3.87E-08	2.73E-07	269.71	292.13	266.75	424.74	406.9	456.04
284390	ZNF763	mRNA	25.2	9.76	-1.368479312	0.006661438	0.019359886	18.59	5.11	6.97	27.63	23.67	27.52
284391	ZNF844	mRNA	185.59	124.29	-0.578422471	4.92E-04	0.001836729	142.95	131.71	96.23	178.99	189.06	200.79
284403	WDR62	mRNA	1519.64	765.94	-0.988431673	1.31E-48	1.12E-46	773	787	712	1542	1563	1536
284417	TMEM150B	mRNA	20.98	8.11	-1.37176268	0.009526418	0.026561478	9	4.95	11	22	25	17
284422	SMIM24	mRNA	32.07	5.06	-2.664825735	4.21E-07	2.60E-06	4	6	5	28	32	38
284439	SLC25A42	mRNA	403.76	264.1	-0.612429582	6.25E-08	4.28E-07	231	283	269	410	412.17	411
284611	FAM102B	mRNA	785.81	495.58	-0.665047282	8.18E-16	1.26E-14	513.54	490.42	467.1	778.81	812.02	810.85
285600	KIAA0825	mRNA	72.02	40.48	-0.831217174	0.00125442	0.004307847	37.63	40.13	43.66	65.89	71.06	84.23
285643	KIF4B	mRNA	30.45	9.43	-1.690979415	1.91E-04	7.66E-04	12.03	10.73	6.95	32.93	31.09	30.87
2857	GPR34	mRNA	53.38	32.04	-0.736267435	0.011132296	0.030531672	28.65	34.39	33.19	52.97	58.39	53.08
2859	GPR35	mRNA	1478.96	936.22	-0.659667348	2.98E-22	7.45E-21	944.57	888.94	944.44	1537.5	1541.31	1438.75
285955	SPDYE1	mRNA	66.78	32.05	-1.05888046	2.02E-04	8.05E-04	24.2	35.01	36.96	67.89	58.56	79
285989	ZNF789	mRNA	480.07	333.87	-0.523938509	3.07E-07	1.92E-06	337.15	317.89	336.74	462.77	525.77	479
286128	ZFP41	mRNA	264.91	175.62	-0.593046325	7.79E-06	3.99E-05	178	185	158	279	271	259
286151	FBXO43	mRNA	215.83	69.84	-1.627884284	2.19E-20	4.85E-19	66	64	77	205	244	210
286256	LCN12	mRNA	30.47	9.79	-1.637458202	2.68E-04	0.001049842	7	9	13	32	31.6	30.6
286262	TPRN	mRNA	250.49	173.34	-0.531145796	6.35E-05	2.79E-04	174	166	174.04	259	245	261
286827	TRIM59	mRNA	2358.37	1512.14	-0.641197044	5.07E-30	2.01E-28	1507.53	1472.02	1505.83	2472.49	2358.51	2372.69
28971	AAMDC	mRNA	223.02	133.2	-0.743533732	3.31E-07	2.07E-06	138.91	125.5	132.58	231.99	232.38	218.83
28981	IFT81	mRNA	137.56	58.02	-1.245353493	6.03E-10	5.22E-09	59.14	50.22	63.08	146.83	142.44	132.76
29	ABR	mRNA	3244.79	2097.34	-0.629562555	3.22E-27	1.11E-25	2188.19	2161.8	1874.96	3305.8	3286.15	3319.96
290	ANPEP	mRNA	176.23	122.74	-0.521778083	0.00144925	0.004912499	131	113	120	198	184	156
29062	WDR91	mRNA	341.76	241.38	-0.501687077	1.97E-05	9.46E-05	255.93	232.3	229.51	332.87	336.52	376.72
29070	CCDC113	mRNA	103.43	67.07	-0.624833077	0.00290593	0.00920229	70.04	68.51	61.62	91.53	108.41	117.86
29127	RACGAP1	mRNA	6934.35	3240.54	-1.097527271	1.07E-107	4.11E-105	3106	3210	3292	6954	6823	7403
2934	GSN	mRNA	141.16	85.02	-0.731450726	6.15E-05	2.71E-04	83.5	76.02	93.99	146.99	147.93	138.85
2946	GSTM2	mRNA	334.03	182.77	-0.86997026	2.18E-12	2.54E-11	191.57	171.24	180.77	343.68	350.31	327.65
2954	GSTZ1	mRNA	271.14	138.94	-0.964543906	2.64E-12	3.04E-11	128.29	146.16	138.42	281.05	273.63	274
29799	YPEL1	mRNA	577.32	399.21	-0.532223301	3.22E-08	2.30E-07	371.05	434.26	379.49	583.32	610.85	570.92
29800	ZDHHC1	mRNA	8.84	0.68	-3.708199302	0.003389685	0.010571512	0	0	2	7	9	11
29899	GPSM2	mRNA	1728.28	616.59	-1.486959637	3.48E-90	9.25E-88	581.18	606.95	641.7	1655.51	1854.55	1769.93
29901	SAC3D1	mRNA	463.52	309.94	-0.580633903	2.29E-07	1.46E-06	302	307	310	512	496	407
29909	GPR171	mRNA	5038.56	3518.92	-0.517879095	4.02E-27	1.39E-25	3398	3440	3595	5101	5069	5218
29941	PKN3	mRNA	184.35	128.11	-0.525020609	5.86E-04	0.002153768	128	132.96	120	189	188.07	186
29946	SERTAD3	mRNA	94.34	59.72	-0.659675231	0.002877492	0.009122263	59	53	65	108	92	88
29948	OSGIN1	mRNA	64.86	8.1	-3.001998109	4.29E-14	5.78E-13	7	8	9	65	73	60
2999	GZMH	mRNA	79.22	40.47	-0.969009708	1.12E-04	4.68E-04	41.13	37.16	42.51	81.63	71.74	90.35
29993	PACSIN1	mRNA	33.06	14.84	-1.15535126	0.003564101	0.011065551	13	15	16	31	30	40
29998	BICRA	mRNA	504.06	299.05	-0.753228073	1.95E-12	2.28E-11	298	310	279	542	536	461
30061	SLC40A1	mRNA	199.07	89.37	-1.155437291	2.21E-12	2.57E-11	81	94	90	203	195	210
3014	H2AX	mRNA	5130.84	3071.27	-0.740357595	2.28E-29	8.74E-28	2799.67	2915.46	3387.77	5206.65	5334.44	5128.79
3073	HEXA	mRNA	1430.25	983.27	-0.540601423	4.03E-15	5.91E-14	925.82	968.08	1022.5	1396.49	1482.15	1490.56
3075	CFH	mRNA	148.65	95.08	-0.644667822	2.18E-04	8.65E-04	87	104.92	91.92	153.83	148.36	153.36
30811	HUNK	mRNA	36.64	18.16	-1.012624708	0.011561348	0.031568142	26.65	20.04	8.52	30.68	39.79	43.29
30815	ST6GALNAC6	mRNA	1702.16	1166.48	-0.545199194	3.29E-19	6.56E-18	1151.83	1148	1160.22	1726.42	1769.2	1703.57
30850	CDR2L	mRNA	24.9	11.14	-1.161148619	0.013691033	0.036546073	14	6	13	29	27	20
3092	HIP1	mRNA	277.34	185.76	-0.578214544	7.21E-06	3.71E-05	189.87	188.61	174.52	269.58	299.92	279.33
3110	MNX1	mRNA	10.82	2.7	-2.002553167	0.016683049	0.043478562	2	3	3	6	20	7
313	AOAH	mRNA	1467.81	935.52	-0.649824779	2.34E-23	6.31E-22	953.94	945.48	877.24	1461.38	1502.79	1520.13
3148	HMGB2	mRNA	20442.14	11244.96	-0.862267808	8.25E-57	9.45E-55	10746	10517	12065.5	20810	20351	21272
3149	HMGB3	mRNA	1658.03	912.18	-0.862075965	1.22E-41	8.13E-40	898	901.07	906	1651	1665	1748
3151	HMGN2	mRNA	25178.54	17157.4	-0.553363631	6.62E-30	2.60E-28	16386.75	16442.17	18030.33	25656.19	25018.18	26225.16
3156	HMGCR	mRNA	5495.23	3183.05	-0.787770741	1.00E-64	1.42E-62	3186	3217	3038	5470	5540	5774
3157	HMGCS1	mRNA	10941.97	4640.43	-1.237540872	6.93E-203	2.40E-199	4638.64	4537.01	4586.17	11039.28	11151.49	11227.04
3161	HMMR	mRNA	4058.22	1461.91	-1.472989712	8.83E-149	6.36E-146	1426	1446	1463	3996	3991	4409
3162	HMOX1	mRNA	1504.81	578.61	-1.378916035	1.91E-77	3.76E-75	590	566	560	1520	1620	1455
317762	CCDC85C	mRNA	508.11	217.96	-1.221067172	2.67E-24	7.76E-23	249.77	227.02	171.63	508.95	524.53	520.28
3196	TLX2	mRNA	94.96	43.85	-1.114882753	1.66E-06	9.37E-06	40	45	45	91	101	98
32	ACACB	mRNA	283.84	192.83	-0.557745181	1.19E-05	5.92E-05	189.73	204.1	179.18	283.25	279.64	305.52
3213	HOXB3	mRNA	241.31	166.23	-0.537747413	6.39E-05	2.80E-04	165	168	160	241	246	250
3219	HOXB9	mRNA	55.69	12.15	-2.196771303	2.16E-09	1.77E-08	10	12	14	63	55	52
326	AIRE	mRNA	71.99	41.44	-0.796965298	0.003033012	0.009562673	53.37	36.07	34.39	60.48	75.52	85.42
326624	RAB37	mRNA	2969.42	1364.97	-1.121310232	7.20E-71	1.20E-68	1254.33	1411.49	1382.07	3102.4	3086.43	2879.07
3299	HSF4	mRNA	340.34	210.88	-0.690544589	5.36E-08	3.70E-07	204.08	190.13	231.46	361.48	363.8	315.9
3306	HSPA2	mRNA	305.15	200	-0.609545947	8.24E-07	4.88E-06	189.85	200.98	204.02	305.74	301.65	326.95
3315	HSPB1	mRNA	342.24	239.92	-0.512454361	2.41E-05	1.14E-04	224	219	268	348	354	343
332	BIRC5	mRNA	5339.72	2435.27	-1.132683552	3.15E-98	1.03E-95	2284.07	2380.11	2555.71	5442	5407.29	5458.57
333	APLP1	mRNA	40.91	13.49	-1.600522437	5.03E-05	2.25E-04	17	8	15	37	39	49
3338	DNAJC4	mRNA	460.94	291.89	-0.65916381	3.17E-08	2.27E-07	276	267	322	511	489	407
3340	NDST1	mRNA	26.87	12.82	-1.067575843	0.016229664	0.042482736	9	16	13	35	25	22
3373	HYAL1	mRNA	187.25	125.46	-0.577709141	2.84E-04	0.001106565	127.32	115.77	130.69	169.93	191.18	212.02
338440	ANO9	mRNA	470.83	276.44	-0.768259249	2.55E-13	3.23E-12	279	284	257	499	456	483
3386	ICAM4	mRNA	150.01	74.53	-1.009158901	9.74E-08	6.51E-07	83.39	63.49	75.32	166.6	152.13	140.37
339366	ADAMTSL5	mRNA	37.97	19.21	-0.982718576	0.006740975	0.019555391	23.79	16.95	18.29	41.32	32.29	43.95
339488	TFAP2E	mRNA	167.3	90.34	-0.888987758	2.37E-07	1.51E-06	91.57	95.9	82.78	178.76	157.44	176.11
339983	NAT8L	mRNA	48.48	22.6	-1.101127334	0.001059095	0.003698807	28	15	24	57	47	44
340371	NRBP2	mRNA	269.14	161.83	-0.733865107	4.30E-08	3.02E-07	164	162	154	256	290	276
340526	RTL5	mRNA	28.14	5.39	-2.384223243	7.85E-06	4.02E-05	7	5	4	24	29	33
340527	NHSL2	mRNA	111.7	37.78	-1.564035225	6.43E-11	6.33E-10	37.34	36.83	39.65	105.83	135.9	101.98
340547	VSIG1	mRNA	253.83	159.92	-0.666509791	3.17E-06	1.72E-05	135.13	168.13	171.21	277.48	251.38	247.84
340719	NANOS1	mRNA	49.45	21.25	-1.218599062	2.10E-04	8.36E-04	19.41	22.31	22.61	45.86	58.36	48.29
3417	IDH1	mRNA	1105.91	743.22	-0.573386037	1.10E-14	1.54E-13	724	745	735	1116	1061	1201
3418	IDH2	mRNA	4034.51	2640.22	-0.611735521	1.06E-32	4.84E-31	2592.06	2547.55	2689.42	4145.78	4179.48	3996.96
342132	ZNF774	mRNA	33.06	16.17	-1.031580926	0.007919047	0.022571373	19.72	16.13	13.65	36.5	29.18	36.38
3422	IDI1	mRNA	6237.71	3989.11	-0.644948901	1.13E-45	8.71E-44	3989.13	3922.78	3919.14	6278.63	6162.27	6612.26
342618	SLFN14	mRNA	96.9	44.46	-1.123928765	5.48E-06	2.87E-05	40.73	60.63	32.03	94.46	104.64	98.23
342892	ZNF850	mRNA	271.43	188.59	-0.525295813	1.71E-04	6.92E-04	157.15	200.84	202.18	284.6	249.25	296.94
342909	ZNF284	mRNA	60.56	35.38	-0.77550843	0.007001806	0.020237328	34.25	43.67	28.44	49.24	71.91	65.45
342977	NANOS3	mRNA	6.23	0.68	-3.205362787	0.017838103	0.046154756	0	1	1	4	11	4
343099	CCDC18	mRNA	821.87	558.66	-0.556949848	7.23E-09	5.57E-08	580.5	604.73	474.66	790.82	790.77	931.79
343413	FCRL6	mRNA	18.35	6.07	-1.595906978	0.005794136	0.017046102	5	7	6	19	24	13
343521	DYNLT4	mRNA	38.31	15.81	-1.276438914	0.001435301	0.004871348	18.03	22.09	7.03	40.13	43.61	34.24
343990	CRACDL	mRNA	33.42	14.5	-1.204843465	0.002640289	0.008430584	15	15.27	13	41	34	27
345611	IRGM	mRNA	42.27	21.25	-0.992158499	0.004007987	0.012280454	20.01	22.12	21.98	46.72	49.08	34.02
347240	KIF24	mRNA	517.93	271	-0.934435161	2.06E-19	4.21E-18	287.47	272.54	245.8	522.56	514.8	546.64
347252	IGFBPL1	mRNA	13.43	4.04	-1.731168146	0.011446495	0.031296039	3.81	6.99	3.5	16.1	12.19	13.03
347454	SOWAHD	mRNA	102.49	50.63	-1.017278714	1.04E-05	5.25E-05	43	45	62	106	93	114
347733	TUBB2B	mRNA	22.59	7.75	-1.5432882	0.002835899	0.009001962	6.17	11.42	6.46	19.56	27.9	23.06
348094	ANKDD1A	mRNA	103.48	70.5	-0.553732507	0.006644018	0.019313019	63.93	73.53	73.79	109.54	102.78	105.13
348801	LNP1	mRNA	34.7	15.54	-1.158716966	0.0048259	0.014473513	13	10	23	34	28	44
349136	WDR86	mRNA	27.49	9.43	-1.543790318	0.001039481	0.003634691	8.3	14.61	6.88	26.13	29.21	29.09
353088	ZNF429	mRNA	176.13	108.96	-0.6929312	2.99E-05	1.39E-04	109.53	97.79	117.01	176.35	165.84	197.29
356	FASLG	mRNA	382.5	204.05	-0.906561338	6.85E-15	9.78E-14	200	197	208	391	399	378
3577	CXCR1	mRNA	35.38	18.58	-0.929638451	0.015674013	0.041159166	11	20.36	24.74	33.85	42.12	33.04
3590	IL11RA	mRNA	296.03	196.3	-0.592714775	2.87E-06	1.57E-05	203	176	203	297	309	298
359845	RFLNB	mRNA	4482.43	3104.94	-0.529715444	4.03E-30	1.61E-28	3034.63	3080.55	3093.98	4515.16	4612.27	4562.64
3619	INCENP	mRNA	6435.41	2511.93	-1.357238152	1.30E-190	3.21E-187	2524.62	2503.01	2423.14	6367.37	6586.5	6702.31
3643	INSR	mRNA	89.37	28.67	-1.640376893	5.15E-10	4.52E-09	29	26	30	88	83	102
3655	ITGA6	mRNA	852.89	447.01	-0.932037814	1.84E-25	5.62E-24	431	482	413	802	912	891
3672	ITGA1	mRNA	221.32	146.35	-0.596681949	5.55E-05	2.46E-04	143.61	145.8	146.5	195.83	244.47	237.31
3687	ITGAX	mRNA	1317.26	392.76	-1.745824543	2.47E-110	1.02E-107	405.38	394.27	366.15	1312.92	1370.19	1341.5
3691	ITGB4	mRNA	32.42	9.45	-1.778798441	6.06E-05	2.67E-04	8	9	11	29	36	34
3700	ITIH4	mRNA	175.47	75.52	-1.216305042	6.79E-12	7.46E-11	81	71	72	177	167	192
3714	JAG2	mRNA	144.09	91.39	-0.65691386	2.05E-04	8.16E-04	86	95	90	156	143	141
3728	JUP	mRNA	22.61	7.76	-1.542857745	0.002563892	0.008209396	6	9	8	27	23	19
3737	KCNA2	mRNA	365.1	197.48	-0.886621683	9.45E-13	1.14E-11	212.21	207.68	167	384.93	377.31	354.14
3742	KCNA6	mRNA	125.05	83.01	-0.59124299	0.002816067	0.008943937	70.13	83.1	93.04	126.07	110.17	146.1
374407	DNAJB13	mRNA	41.57	21.25	-0.968498206	0.005586088	0.016487355	24	17	22	33	47	47
374654	KIF7	mRNA	155.53	64.74	-1.264574429	1.72E-11	1.80E-10	60	71	61	158	158	159
374739	TEPP	mRNA	17.36	6.42	-1.43413998	0.016138584	0.042276339	2.14	7.27	10.57	17.3	15.18	21.5
374819	LRRC37A3	mRNA	1163.17	648.08	-0.843820743	3.97E-18	7.32E-17	680.89	734.97	510.12	1128.14	1199.52	1226.32
374868	ATP9B	mRNA	428.32	286.94	-0.577909119	3.46E-08	2.46E-07	292.92	281.05	278.62	448.69	433.76	427.81
374872	PEAK3	mRNA	64.2	19.23	-1.739439899	7.57E-08	5.14E-07	22.43	14.97	21.99	78.58	59.31	59.29
3750	KCND1	mRNA	136.2	69.43	-0.972207644	4.37E-07	2.69E-06	76	70	60	134	145	137
375190	FAM228B	mRNA	72.68	43.82	-0.729958416	0.004041019	0.012369278	38.46	53.29	39.96	69.53	77.96	76.66
375444	C5orf34	mRNA	266.9	182.88	-0.54541577	5.38E-05	2.39E-04	160	181	201	280	263	272
375593	TRIM73	mRNA	35.68	5.38	-2.729610428	4.35E-07	2.68E-06	10.87	6.32	0	44.52	32.46	33.26
3757	KCNH2	mRNA	47.81	17.21	-1.474177129	2.14E-05	1.02E-04	15	16	20	50	46.8	50
375775	PNPLA7	mRNA	93.99	33.72	-1.479005007	4.18E-09	3.32E-08	39	28	33	98	100	89
375790	AGRN	mRNA	882.8	539.08	-0.711581884	1.17E-13	1.53E-12	622	526	452	910	921	865
376497	SLC27A1	mRNA	47.8	27.31	-0.807814456	0.008988618	0.025269887	26.94	30.72	25.62	51.74	45.07	50.26
378108	TRIM74	mRNA	1623.24	860.34	-0.915895944	5.35E-35	2.73E-33	886.91	924.55	743.15	1633.88	1634.82	1691.42
3784	KCNQ1	mRNA	141.46	88.69	-0.673642253	2.72E-04	0.001064342	78	99	86	160	130	142
3815	KIT	mRNA	542.74	161.49	-1.748829747	1.12E-45	8.66E-44	142	187	150	513	542	603
3823	KLRC3	mRNA	31.74	13.83	-1.198227821	0.00576399	0.016963187	7.07	19.98	15.89	29.78	26.94	42.75
3832	KIF11	mRNA	8453.47	4037.71	-1.066006735	1.29E-105	4.55E-103	4129.44	4106.28	3743.74	8256.07	8629.68	8935.04
3833	KIFC1	mRNA	5872.5	2578.46	-1.187466299	3.64E-149	2.74E-146	2595.2	2547.82	2505.42	6057.73	5943.97	5934.17
3835	KIF22	mRNA	4549.38	2627.79	-0.791820391	2.89E-53	2.96E-51	2558	2551	2682	4738	4668	4486
3838	KPNA2	mRNA	12935.7	5298.19	-1.287787465	4.58E-143	3.05E-140	5047	5076	5582	13020	13375	13109
3845	KRAS	mRNA	2522.16	1749.11	-0.528036679	8.19E-22	1.99E-20	1701.29	1766.36	1720.09	2469.62	2616.66	2618.52
3861	KRT14	mRNA	28.87	0.36	-6.316912214	3.40E-04	0.001304961	0	1	0	46.63	39.02	3
386724	AMIGO3	mRNA	395.54	234.02	-0.757184524	3.47E-11	3.52E-10	249	213	232	412	386	410
387103	CENPW	mRNA	446.69	283.32	-0.65683681	7.77E-10	6.66E-09	289	258	293	463	459	442
3872	KRT17	mRNA	33.78	13.16	-1.360229046	0.002664083	0.00850028	16	9	14	48.03	38.97	17
387509	GPR153	mRNA	93.94	57.26	-0.714199259	0.001886795	0.006227107	57	70	43	99	88	100
387733	IFITM5	mRNA	19.98	2.36	-3.082066781	2.65E-05	1.24E-04	4	1	2	18	26	17
387763	C11orf96	mRNA	21.62	7.11	-1.605501132	0.003898875	0.01197586	3	5	13	22	20	24
388327	C17orf100	mRNA	61.23	30.69	-0.996260721	5.63E-04	0.00207815	35	23	33	65	57	65.03
388531	RGS9BP	mRNA	53.72	11.81	-2.185613628	6.52E-09	5.07E-08	13	8	14	53	62	49
388558	ZNF808	mRNA	263.47	173.15	-0.605679008	3.81E-05	1.74E-04	178.95	200.71	136.48	259.91	251.94	295.23
388559	ZNF888	mRNA	269.13	140.58	-0.936952755	9.28E-12	1.00E-10	140.35	147.57	130.34	280.45	264.44	278.56
389	RHOC	mRNA	1462.08	965.3	-0.598979914	8.92E-15	1.26E-13	880.82	944.44	1037.53	1529.78	1545.29	1390.19
389197	C4orf50	mRNA	78.91	47.89	-0.720658588	0.002999405	0.009467078	42.84	53	47	71	89.61	81.93
389206	BEND4	mRNA	43.53	14.16	-1.620200756	2.45E-05	1.16E-04	10	19	13	36	46	51
389524	GTF2IRD2B	mRNA	672.2	459.65	-0.548368517	3.28E-10	2.95E-09	456.24	447.87	460.54	648.93	701.45	704.08
3897	L1CAM	mRNA	291.08	167.48	-0.797438883	3.73E-09	2.98E-08	186	169	142	291	311	287
389792	IER5L	mRNA	60.93	33.08	-0.881088356	0.002397214	0.007718599	23	36	39	69	58	59
39	ACAT2	mRNA	2037.48	1396.73	-0.544731649	1.31E-18	2.49E-17	1322.05	1384.15	1435.19	2005.39	2046.31	2172.01
3903	LAIR1	mRNA	592.99	399.2	-0.570905528	2.84E-10	2.58E-09	397.69	406.39	381.02	604.25	606.47	601.67
390940	PINLYP	mRNA	44.23	15.53	-1.509953047	5.10E-05	2.28E-04	14	12	20	54	41	40
3911	LAMA5	mRNA	21.93	7.41	-1.566255073	0.003142687	0.009867065	7	11	4	26	20	21
3915	LAMC1	mRNA	34.67	8.42	-2.042332974	8.83E-06	4.49E-05	10	10	5	30	32	44
3925	STMN1	mRNA	12456.96	6446.18	-0.950436341	1.23E-79	2.66E-77	6191.12	6135.96	6782.6	12851.13	12664.04	12526.99
3949	LDLR	mRNA	6447.13	4147.68	-0.636352425	9.87E-42	6.59E-40	4224.74	4228.12	3852.48	6576.68	6620.13	6493.36
3956	LGALS1	mRNA	5706.94	3271.16	-0.802917168	1.07E-39	6.59E-38	3186	2969	3540	5772	5767	5890
3991	LIPE	mRNA	201.73	136.96	-0.558682574	1.78E-04	7.19E-04	133	127	146	208	206	202
3992	FADS1	mRNA	2205.92	1113.21	-0.986648722	9.14E-63	1.21E-60	1145.31	1108.58	1049.11	2256.85	2231.28	2250.36
3995	FADS3	mRNA	71.04	47.23	-0.588993113	0.018135119	0.046825127	40	49	51	67	70	80
399512	SLC25A35	mRNA	262.99	171.38	-0.61783122	5.00E-06	2.64E-05	166.37	158.72	184.48	264.21	283.07	256.98
399668	SMIM10L2A	mRNA	57.33	20.9	-1.455493726	6.62E-06	3.42E-05	21	22	19	71.09	55.89	49.66
400668	PRSS57	mRNA	10.81	1.35	-3.001150918	0.001842823	0.006098286	1	1	2	11	12	10
400713	ZNF880	mRNA	151	89.75	-0.750531994	3.43E-05	1.58E-04	88.08	79.43	99.07	147.04	170.1	144.77
4008	LMO7	mRNA	806.83	309.58	-1.381962187	1.46E-49	1.31E-47	302	307	309	767	875	822
400954	EML6	mRNA	69.38	41.74	-0.733070852	0.007655959	0.021915469	54.7	43	27	62.52	74.56	76.41
400961	PAIP2B	mRNA	74.33	42.18	-0.817468571	0.001215415	0.004188879	38.85	39.65	48.86	79.65	69.44	79.19
400986	ANKRD36C	mRNA	324.98	191.18	-0.765454227	4.50E-06	2.39E-05	214.08	230.25	124.04	288.16	339.4	366.95
401251	SAPCD1	mRNA	135.55	76.91	-0.817613223	2.17E-05	1.04E-04	82	63	83	141	127	146
401387	LRRD1	mRNA	39.96	22.27	-0.843422922	0.015564704	0.040909419	21.08	20.24	25.83	50.33	33.02	39.03
401548	SNX30	mRNA	526.41	351.46	-0.582822446	1.69E-08	1.25E-07	380	362	301	510	543	555
4018	LPA	mRNA	17.68	5.75	-1.620631165	0.008806843	0.02481537	5	2	10	13.09	17.07	24.01
4035	LRP1	mRNA	54.34	14.51	-1.905380719	9.09E-08	6.11E-07	10	17	16	52	51	63
4037	LRP3	mRNA	11.47	3.38	-1.762995075	0.019467227	0.049855024	1	4	5	14	10	11
4041	LRP5	mRNA	1981.42	1321.44	-0.584422922	1.06E-17	1.90E-16	1362	1396	1163	2009	2083	1959
4047	LSS	mRNA	2773.43	1604.76	-0.78931343	1.03E-44	7.78E-43	1613	1572	1574	2938	2811	2720
4052	LTBP1	mRNA	99.86	20.9	-2.256348762	7.77E-16	1.20E-14	17	27	18	101	100	104
4053	LTBP2	mRNA	37.67	16.2	-1.217309646	0.001319095	0.004507725	13	16	19	33	45	37
4058	LTK	mRNA	162.09	69.8	-1.21542433	3.28E-11	3.35E-10	71	67	69	176	154	165
4063	LY9	mRNA	615.25	360.21	-0.772305567	1.32E-16	2.16E-15	340.19	358	370.32	616.55	617.87	646.23
4084	MXD1	mRNA	1357.59	706.94	-0.941389392	4.45E-41	2.91E-39	685	685	726	1350	1397	1399
412	STS	mRNA	186.26	131.12	-0.50648811	0.001223873	0.004215509	147	122	120	178	187	204
4130	MAP1A	mRNA	2700.68	1454.84	-0.892463007	2.31E-34	1.14E-32	1558	1537	1223	2649	2765	2835
4131	MAP1B	mRNA	159.1	103.81	-0.615974579	2.94E-04	0.001142233	117	97	94	154	162	170
414	ARSD	mRNA	125.09	86.02	-0.540136012	0.005135241	0.015271423	68.84	97.59	90.65	126.65	125.16	131.38
414149	ACBD7	mRNA	355.97	132.84	-1.42204012	4.20E-27	1.44E-25	140.06	128.59	126.62	357.31	384.38	346.09
414152	C10orf105	mRNA	57.66	12.15	-2.247184031	1.69E-09	1.39E-08	15	7.56	14.69	66	60.9	50.46
4144	MAT2A	mRNA	12679.53	6406.83	-0.984819716	5.89E-125	3.51E-122	6395.44	6209.87	6394.67	13127.92	12736.78	12859.77
414918	DENND6B	mRNA	437.84	263.45	-0.732848352	3.30E-11	3.37E-10	244.58	260.91	277.96	473.03	422.99	442.98
4157	MC1R	mRNA	135.63	59.37	-1.191758848	7.18E-09	5.53E-08	55	58	63	157	139	118
4185	ADAM11	mRNA	36.33	16.5	-1.138616078	0.00294055	0.009298291	18	20	11	32	40	39
4192	MDK	mRNA	67.83	27.68	-1.292935473	1.39E-05	6.85E-05	23	25	34	84	66	57
4232	MEST	mRNA	50.07	23.26	-1.105750059	6.52E-04	0.002371217	24	22	23	45	45	63
4237	MFAP2	mRNA	7.86	0.67	-3.541393398	0.00561072	0.016557229	1	0	1	6	9	9
4240	MFGE8	mRNA	1611.87	720.02	-1.162628125	7.25E-64	1.01E-61	692.63	723.57	720.54	1709.66	1624.27	1589.78
4241	MELTF	mRNA	89.41	30.67	-1.543536328	3.22E-09	2.59E-08	33	32	26	99	93	81
4248	MGAT3	mRNA	1380.3	623.45	-1.146648771	2.79E-58	3.28E-56	630	618	601	1427	1433	1355
4288	MKI67	mRNA	29656.78	14691.06	-1.013423789	4.22E-16	6.64E-15	15553	16082	11979	28736	30272	31576
430	ASCL2	mRNA	33.73	14.16	-1.252102472	0.002008082	0.00657467	19	9	14	35	35	33
4320	MMP11	mRNA	13.43	2.35	-2.511652589	0.002376462	0.00765749	2	5	0	20	10	11
4327	MMP19	mRNA	136.24	71.52	-0.929757221	1.07E-06	6.21E-06	65.63	70.83	77.08	138.8	144.16	134.14
4335	MNT	mRNA	1498.08	929.44	-0.688676759	1.04E-25	3.23E-24	950.47	940.57	867.76	1548.67	1529.71	1498.49
4359	MPZ	mRNA	83.54	42.82	-0.964059993	1.37E-04	5.64E-04	44	42	41	84	103	68
440295	GOLGA6L9	mRNA	278.63	170.66	-0.707208506	9.29E-08	6.24E-07	158.04	173.36	175.12	286.41	265.89	300.01
440515	ZNF506	mRNA	338.89	215.81	-0.651065989	4.03E-08	2.83E-07	221.34	206.14	213.02	328.28	358.84	349.71
440603	BCL2L15	mRNA	101.18	68.48	-0.563089249	0.00918164	0.025724665	76.63	52.34	75.66	106.59	95.04	108.06
440686	H3-2	mRNA	96.32	50.26	-0.938421373	5.61E-05	2.49E-04	54.21	43.67	52.47	112.78	99.9	83.61
440804	RIMBP3B	mRNA	143.73	86.91	-0.725804578	1.68E-04	6.82E-04	108.27	82.17	68.31	138.65	159.69	142.44
440957	SMIM4	mRNA	99.9	50.58	-0.98200951	3.09E-05	1.43E-04	41	62	47	118	97	90
441273	SPDYE2	mRNA	159.8	82.9	-0.946770774	1.49E-07	9.74E-07	86.83	90.46	70.47	173.5	164.61	151.78
441376	AARD	mRNA	235.78	151.19	-0.641110271	1.35E-05	6.67E-05	134.32	142.46	172.36	249.42	223.84	248.54
441452	SPATA31C1	mRNA	5.05	0.18	-4.814268258	0.002029931	0.006634895	0	0	0	6	3.4	7.76
4439	MSH5	mRNA	773.77	498.73	-0.63364105	4.59E-14	6.16E-13	482	509	488	825	753	785
445	ASS1	mRNA	2167.46	710.14	-1.609819382	7.84E-111	3.31E-108	669.25	675.26	761.36	2290.77	2227.59	2101.55
445347	TARP	mRNA	788.31	530.43	-0.571589314	3.96E-10	3.54E-09	510.86	477.38	585.86	832.82	798.98	777.58
4515	MTCP1	mRNA	157.51	104.82	-0.587482915	0.002284566	0.007387546	122.56	94.39	95.69	129.22	201.56	151.79
4524	MTHFR	mRNA	1058.95	603.64	-0.810880447	4.32E-24	1.23E-22	643.45	612.8	536.03	1072.45	1112.22	1050.76
4582	MUC1	mRNA	581.61	285.61	-1.025994013	6.68E-24	1.87E-22	264	307	276	593	615	568
4597	MVD	mRNA	1936.24	1169.08	-0.727884236	3.04E-26	9.79E-25	1174.45	1085.33	1207.33	1979.36	2080.35	1853.63
4598	MVK	mRNA	621.43	353.76	-0.812844064	8.94E-18	1.61E-16	327.89	370.17	352	621.43	619.74	658.29
4603	MYBL1	mRNA	610.86	289.63	-1.076614663	5.48E-27	1.87E-25	291	286	282	608	583	675
4628	MYH10	mRNA	718.55	401.33	-0.840299194	2.08E-18	3.90E-17	426	424	341	708	715	772
4629	MYH11	mRNA	38.61	18.16	-1.088049592	0.005445178	0.01611549	22.46	24.5	8.1	33.82	44.75	41.11
4640	MYO1A	mRNA	74.01	23.25	-1.670731246	1.87E-08	1.37E-07	26	26	17	87	72	67
4642	MYO1D	mRNA	275.7	182.43	-0.59575279	3.02E-06	1.64E-05	180	181	180	275	283	284
4646	MYO6	mRNA	268.15	184.45	-0.539809318	3.12E-05	1.45E-04	181.02	184.07	182.42	255.26	282.5	282.54
4647	MYO7A	mRNA	47.47	5.06	-3.22987175	2.96E-11	3.04E-10	4	5	6	46	46	53
4681	NBL1	mRNA	624.4	266.24	-1.229770571	4.27E-28	1.52E-26	318.33	238.18	234.03	621.44	659.79	627.58
4689	NCF4	mRNA	1375.79	957.39	-0.52308779	1.57E-15	2.36E-14	943	942	954	1380	1366	1456
472	ATM	mRNA	3756.62	2643.49	-0.506993462	3.60E-11	3.65E-10	2800.35	2864.63	2183.8	3577.5	3858.08	4040.91
4750	NEK1	mRNA	814.86	549.07	-0.569568744	1.16E-11	1.24E-10	560.53	575.02	494.93	794.13	832.31	863.47
4751	NEK2	mRNA	1763.86	700.42	-1.332438707	1.89E-90	5.10E-88	699.56	677.25	701.61	1749.01	1807.77	1831.92
4778	NFE2	mRNA	4.89	0.36	-3.759755013	0.014447563	0.038352278	0	0	1	5	4	6
48	ACO1	mRNA	427.93	269.81	-0.66541186	5.81E-09	4.55E-08	232.89	296	272.33	419.89	432.36	456.8
4804	NGFR	mRNA	96.94	49.9	-0.958153775	2.68E-05	1.26E-04	51	51	46	113	91	92
481	ATP1B1	mRNA	85.79	54.65	-0.650514389	0.004853296	0.01454306	47.9	56.81	59.29	94.02	77.01	91.71
4811	NID1	mRNA	17.99	7.06	-1.348886991	0.019307651	0.049513014	12	6	3	17	16	22
4818	NKG7	mRNA	1733.67	922.58	-0.910084396	5.78E-42	3.92E-40	895	873	967	1768	1795	1731
4826	NNAT	mRNA	34.42	15.52	-1.149118721	0.00532934	0.015799711	11	19	16	41.33	42.4	22
4858	NOVA2	mRNA	38.99	11.48	-1.763728329	1.94E-05	9.35E-05	10	8	16	39	45	35
486	FXYD2	mRNA	155.22	42.48	-1.869361555	6.20E-19	1.21E-17	40.83	46	40.38	173.37	149.93	152.01
4884	NPTX1	mRNA	2328.25	877.21	-1.408248062	3.98E-117	1.91E-114	883	898	821	2367	2323	2421
4897	NRCAM	mRNA	69.73	30.67	-1.184997119	2.04E-05	9.77E-05	38.03	26.73	27.87	68.56	71.66	74.49
4900	NRGN	mRNA	147.04	62.08	-1.243984674	4.84E-10	4.27E-09	61	53	70	134	167	148
4907	NT5E	mRNA	578.21	223.87	-1.368953104	3.81E-39	2.30E-37	235	216	213	599	563	604
491	ATP2B2	mRNA	11.47	2.7	-2.086806518	0.008261565	0.023447107	2	3	3	9	16	10
4920	ROR2	mRNA	31.46	13.48	-1.222128041	0.003772372	0.011634845	17	11	12	37	36	23
4923	NTSR1	mRNA	23.27	5.73	-2.022221023	4.68E-04	0.00175716	4	9	4	24	33	14
494513	PJVK	mRNA	64.18	34.74	-0.885624342	0.001574677	0.005295081	35.39	33.1	35.13	77.44	51.55	68.53
4952	OCRL	mRNA	110.62	66.02	-0.744611132	4.27E-04	0.001611908	77	67	52	111	104	123
4957	ODF2	mRNA	2696.92	1440.8	-0.904442014	1.00E-59	1.22E-57	1437	1433	1403	2771	2639	2827
497190	CLEC18B	mRNA	7.53	1.35	-2.484038353	0.01796211	0.046454753	2.94	2	0	8.16	7.1	8.14
4987	OPRL1	mRNA	47.47	23.29	-1.027634149	0.001750499	0.00582175	23	18	28	44	47	54
4988	OPRM1	mRNA	102.77	69.43	-0.565758524	0.007466787	0.021444991	65.54	79.41	62.81	103.71	92.21	119.38
5002	SLC22A18	mRNA	86.48	54.69	-0.661172229	0.004749074	0.014275302	45	52	65	85	96	83
5005	ORM2	mRNA	12.43	3.03	-2.034523263	0.008237855	0.023395184	5	1	3	11	9	18
501	ALDH7A1	mRNA	216.08	82.98	-1.380698864	1.61E-15	2.43E-14	79.39	78.74	89.55	184.04	238.6	238.07
5023	P2RX1	mRNA	49.43	12.15	-2.024675663	2.42E-07	1.54E-06	6	16	14	49	43	59
5032	P2RY11	mRNA	37.95	2.73	-3.798598526	0.019056313	0.048933192	0	0	8.77	34.38	29.7	53.63
50649	ARHGEF4	mRNA	206.87	98.51	-1.070460491	2.39E-10	2.18E-09	86.46	99.46	107.3	191.8	197.54	244.01
50674	NEUROG3	mRNA	8.52	1.69	-2.335998942	0.014190216	0.037732876	1	2	2	8	11	7
50804	MYEF2	mRNA	880.54	565.52	-0.638807921	3.96E-16	6.25E-15	541.58	579.48	557.87	905.93	898.05	886.5
50861	STMN3	mRNA	433.2	271.77	-0.672673959	4.59E-09	3.62E-08	298	242	266	406	477	440
5090	PBX3	mRNA	253.51	166.36	-0.607772712	3.00E-05	1.39E-04	171	135	187	263	267	244
5100	PCDH8	mRNA	218.34	95.39	-1.194662323	1.31E-13	1.70E-12	92	106	85	217	210	240
51005	AMDHD2	mRNA	721.81	467.99	-0.625132924	7.08E-12	7.77E-11	501	436	451	780	737	687
51062	ATL1	mRNA	119.57	65.45	-0.869372768	2.48E-05	1.17E-04	55	70	69	130	127	108
51087	YBX2	mRNA	167.72	43.86	-1.935182265	2.97E-20	6.45E-19	40	42	48	195	165	152
51127	TRIM17	mRNA	46.14	25.94	-0.83043125	0.009973801	0.027670494	28	27	22	41	43	57
51147	ING4	mRNA	345.42	217.51	-0.667245043	1.79E-08	1.32E-07	221	205	219	355	332	368
51148	CERCAM	mRNA	132.96	15.51	-3.099325233	1.31E-27	4.61E-26	12.33	18.81	16.97	133.97	141.5	132.33
51155	JPT1	mRNA	4182.9	2764.34	-0.597570402	6.09E-23	1.59E-21	2609.23	2609.73	2975.23	4322.7	4297.71	4154.8
51161	C3orf18	mRNA	730.28	366.42	-0.994950991	2.73E-26	8.81E-25	376.28	379.19	332	791.45	737.98	702.18
51162	EGFL7	mRNA	13.43	3.72	-1.853444395	0.009240612	0.025864736	3	2	6	10	18	13
5118	PCOLCE	mRNA	76.3	44.16	-0.788914612	0.001300394	0.004450694	48	43	40	82	76	75
51186	TCEAL9	mRNA	81.55	41.5	-0.974753352	7.78E-05	3.37E-04	40	38	45	91	78	80
51203	NUSAP1	mRNA	8960.7	3766.17	-1.250514935	1.28E-181	2.21E-178	3729.01	3693	3746.65	8987.34	8975.37	9406
51226	COPZ2	mRNA	117.16	80.22	-0.546446337	0.006557845	0.019094641	89	75	74	102	115	141
51279	C1RL	mRNA	326.15	209.03	-0.641870604	1.30E-07	8.55E-07	206.2	219.05	195.58	326.89	351.07	319.71
51308	REEP2	mRNA	63.51	25.26	-1.329940615	1.00E-05	5.06E-05	32	24	19	60	71	63
51326	ARL17A	mRNA	700.81	474.33	-0.563147243	7.69E-09	5.90E-08	435.99	537.04	435.82	706.08	760.86	674.16
51332	SPTBN5	mRNA	66.16	30	-1.140948482	6.33E-05	2.78E-04	33	29	27	80	63	59
51341	ZBTB7A	mRNA	2465.56	1727.27	-0.513417684	4.56E-17	7.80E-16	1749	1784	1591	2491	2639	2399
51343	FZR1	mRNA	1950.39	1181.54	-0.723091798	8.33E-34	4.01E-32	1170.22	1182.76	1152.39	2036.09	1982.13	1938.8
51361	HOOK1	mRNA	80.9	46.84	-0.78837214	0.001692174	0.005649514	46	55	38	79	98.63	70
51364	ZMYND10	mRNA	46.48	16.85	-1.464351238	3.17E-05	1.47E-04	20	17	13	46	47	49
5138	PDE2A	mRNA	40.95	17.21	-1.250433285	6.86E-04	0.002483901	14	17	20	37	51	37
51380	CSAD	mRNA	414.57	277.84	-0.577332842	5.71E-08	3.94E-07	274.31	281.7	269.15	420.82	435.31	411.39
5141	PDE4A	mRNA	1237.77	739.46	-0.7432128	1.28E-26	4.26E-25	754	719	720	1251	1285	1244
51439	FAM8A1	mRNA	806.72	411.33	-0.971769196	4.62E-30	1.84E-28	404	424	392	813	799	852
5144	PDE4D	mRNA	1891.83	1317.2	-0.52230675	8.99E-19	1.73E-17	1311.51	1352.08	1244.94	1915.22	1902.56	1961.42
51477	ISYNA1	mRNA	462.39	244.16	-0.921284351	7.43E-18	1.35E-16	240.61	240.1	244.65	488.39	463.55	461.62
5148	PDE6G	mRNA	204.38	92.15	-1.149261032	4.72E-11	4.73E-10	85	78	110	231	190	203
51512	GTSE1	mRNA	5126.75	2054.44	-1.319297839	8.05E-155	6.96E-152	2052.55	2120.01	1922.55	5206.44	5252.78	5199.81
51523	CXXC5	mRNA	156.14	51.58	-1.597840959	3.04E-15	4.50E-14	58	45	50	149	151	177
51526	OSER1	mRNA	1171.39	718.94	-0.704268012	7.78E-20	1.64E-18	665	696	770	1226	1168	1183
51533	PHF7	mRNA	390.96	121.71	-1.683539614	4.20E-37	2.31E-35	113	134	114	384	415	395
5154	PDGFA	mRNA	60.9	38.44	-0.663993023	0.012813292	0.034517602	38	39	37	65.49	59.49	62
51616	TAF9B	mRNA	1254.04	878.06	-0.514199761	1.25E-14	1.75E-13	871	875.96	858	1246.01	1283	1301
51626	DYNC2LI1	mRNA	173.87	105.84	-0.71606978	1.24E-05	6.17E-05	106	113	95	185	173	173
5164	PDK2	mRNA	425.31	267.69	-0.667969601	4.22E-10	3.75E-09	275.21	266.58	253.29	441.05	416.18	442.98
51700	CYB5R2	mRNA	30.48	14.19	-1.102870302	0.00988347	0.02744191	11	11	20	40	27	26
51704	GPRC5B	mRNA	8.8	0.36	-4.606829123	0.001080475	0.003765107	1	0	0	5.72	9.94	13
51715	RAB23	mRNA	122.77	85.98	-0.513967278	0.00752079	0.021578575	96.94	75.15	84.17	110.54	134.41	131
51744	CD244	mRNA	550.72	325.03	-0.760748115	3.21E-15	4.74E-14	318	335	311	548	561	573
51754	TMEM8B	mRNA	162.73	79.59	-1.031848696	4.96E-09	3.89E-08	74.62	82.72	80.9	163.1	163.72	171.64
5176	SERPINF1	mRNA	225.93	115.97	-0.962125355	2.36E-10	2.16E-09	123	113	108	247	214	229
51816	ADA2	mRNA	6586.52	3713.65	-0.826679353	1.85E-75	3.40E-73	3584.96	3732.02	3696.06	6585.81	6692.11	6839.88
5187	PER1	mRNA	392.34	268.31	-0.5481747	1.96E-06	1.09E-05	291	262	243	426	405	367
5193	PEX12	mRNA	206.58	132.51	-0.640586046	2.19E-05	1.05E-04	143	120	130	207	199	225
5199	CFP	mRNA	173.91	95.37	-0.866738144	8.58E-07	5.06E-06	101	102	80	195	182	154
5208	PFKFB2	mRNA	181.69	107.17	-0.761634089	2.94E-06	1.60E-05	113.09	113.98	92	177	187.09	191.04
5210	PFKFB4	mRNA	74.34	46.58	-0.674425176	0.007416947	0.021326653	43	39	56	68	82	77
5217	PFN2	mRNA	68.75	15.53	-2.146527649	1.88E-10	1.75E-09	15	10	21	63	67	80
5272	SERPINB9	mRNA	1487.16	998.09	-0.575307295	3.29E-19	6.56E-18	1007.14	976.1	977.43	1458.02	1538.75	1546.43
5294	PIK3CG	mRNA	2011.86	1286.09	-0.64554182	1.45E-28	5.35E-27	1261.79	1296.02	1257.65	2094.73	2016	2034.19
5316	PKNOX1	mRNA	669.19	442.44	-0.59693137	4.89E-11	4.89E-10	427.26	444.32	441.28	626.58	694.69	724.4
5324	PLAG1	mRNA	181.09	119.08	-0.604817205	1.40E-04	5.76E-04	108	120	125	193	174	186
5333	PLCD1	mRNA	316.28	199.89	-0.661950949	8.68E-08	5.85E-07	218	191	184	319	320	327
53340	SPA17	mRNA	62.51	34.35	-0.863554489	0.002202742	0.007145682	37.71	40.49	25.03	60.03	60.42	71.59
5339	PLEC	mRNA	30771.76	21440.87	-0.521243086	0.006638757	0.019300972	24232.94	24083.92	15380.93	31006.95	32063.49	30903.84
534	ATP6V1G2	mRNA	43.86	18.19	-1.269979679	4.29E-04	0.001619454	17	25	12	41	45	48
5342	PLGLB2	mRNA	92.07	44.57	-1.046725876	2.40E-05	1.14E-04	35.8	42.84	55.18	94.41	106.06	81.09
5345	SERPINF2	mRNA	42.25	20.9	-1.015644704	0.003096255	0.009740748	21	23	18	48	44.03	37
5347	PLK1	mRNA	5368.99	1955.64	-1.457005616	1.89E-178	2.73E-175	1882	1900	2016	5439	5521	5436
5360	PLTP	mRNA	101.85	59.01	-0.787534294	2.56E-04	0.001005786	65.19	53.96	57.85	112.87	102.92	97.52
5364	PLXNB1	mRNA	68.39	37.38	-0.871412283	0.001494302	0.005053318	41	43	27	67	61	81
53822	FXYD7	mRNA	85.54	21.26	-2.008614755	3.91E-11	3.96E-10	23	16	24	104	92	65
53834	FGFRL1	mRNA	269.12	176.69	-0.607044327	5.54E-06	2.90E-05	181	169	174	246	289	287
540	ATP7B	mRNA	111.69	48.22	-1.21167622	2.89E-07	1.82E-06	46	50	47	93	145	103
54039	PCBP3	mRNA	158.8	99.21	-0.678611232	1.22E-04	5.08E-04	93.42	87.81	114.16	159.51	150.07	176.8
54058	C21orf58	mRNA	1229.77	616.12	-0.997106368	6.53E-40	4.07E-38	595.94	623.89	609.08	1278.4	1297.36	1180.16
54102	CLIC6	mRNA	100.19	30.67	-1.707788827	1.84E-11	1.92E-10	30.42	35.48	26.27	93.42	113.08	100.43
54106	TLR9	mRNA	69.75	35.39	-0.978755252	2.20E-04	8.74E-04	38	36	31	76	69	68
5412	UBL3	mRNA	1276.43	803.94	-0.666960514	6.28E-23	1.64E-21	799	788	797	1308	1306	1284
541565	C8orf58	mRNA	134.95	93.42	-0.530614692	0.003831085	0.011780195	84	100	93	146	145	121
54443	ANLN	mRNA	2801.66	1129.15	-1.311047815	2.07E-117	1.04E-114	1116	1155	1078	2818	2803.89	2936
54478	PIMREG	mRNA	230.55	87.02	-1.405643111	2.58E-18	4.83E-17	90	77	91.98	246	227.99	231
54492	NEURL1B	mRNA	324.1	38.41	-3.077018159	1.56E-57	1.81E-55	41	49	24	349	306	335
54507	ADAMTSL4	mRNA	47.18	14.5	-1.701986283	4.90E-06	2.58E-05	14	15	14	61	44	39
5451	POU2F1	mRNA	833.3	588.71	-0.501283367	2.21E-10	2.03E-09	571.01	609.03	566.35	858.82	824.67	863.05
54558	SPATA6	mRNA	19.65	7.41	-1.406424042	0.009127523	0.025602094	9.18	7.27	6	26	17.92	17.08
5457	POU4F1	mRNA	116.27	60.01	-0.954252321	1.04E-05	5.23E-05	73	49	56	116	132	107
54587	MXRA8	mRNA	224.59	109.57	-1.035402677	1.23E-11	1.30E-10	114	106	105	235	212	239
54621	VSIG10	mRNA	59.63	35.08	-0.765539106	0.00703848	0.020329727	35.26	34.06	35.35	62.52	72.46	48.79
547	KIF1A	mRNA	373.33	74.83	-2.318734141	1.19E-52	1.18E-50	80	78.1	64	379	406	355
54704	PDP1	mRNA	852.61	544.13	-0.647926741	2.59E-16	4.15E-15	556	546	512	862	865	877
54753	ZNF853	mRNA	40.58	16.5	-1.298311554	4.53E-04	0.001703169	18	20	11	40	40	44
54760	PCSK4	mRNA	79.61	12.49	-2.672521087	5.96E-15	8.58E-14	13	8	16	92	78	73
54762	GRAMD1C	mRNA	54.37	32.08	-0.761128443	0.011500931	0.031428	25	29	41	48	62	56
54800	KLHL24	mRNA	1146.64	470.91	-1.283894161	2.51E-58	2.98E-56	502	466.8	429.38	1195.4	1137.11	1170.63
54821	ERCC6L	mRNA	969.63	560.01	-0.791992581	6.42E-24	1.80E-22	552.27	581	528.55	1009.23	1000.85	952.3
54830	NUP62CL	mRNA	43.88	19.9	-1.140972509	0.001086912	0.003784486	24	14	21	41	50	43
54843	SYTL2	mRNA	2946.54	1626.91	-0.856891567	4.53E-41	2.94E-39	1632.38	1744.15	1451	3088.23	3016.7	2894.44
54858	PGPEP1	mRNA	1429.47	999.07	-0.516824431	5.02E-14	6.73E-13	1033.78	1023.73	908.04	1486.28	1396.73	1484.34
54892	NCAPG2	mRNA	7242.57	4026.79	-0.846871522	9.01E-83	2.05E-80	4119.16	3937.52	3887.16	7232.97	7365.84	7523.7
54894	RNF43	mRNA	609.42	379.55	-0.683140724	1.10E-12	1.32E-11	353.13	361.09	411	616.46	620.01	625.27
54896	SLC66A1	mRNA	282.89	184.14	-0.619430189	1.24E-06	7.13E-06	183.65	175.65	188.27	279.71	285.36	300.69
54908	SPDL1	mRNA	1770.45	938.61	-0.915514899	9.50E-44	6.99E-42	937.16	954.2	893.34	1760.47	1728.77	1920.01
54910	SEMA4C	mRNA	828.42	433.81	-0.933306441	3.34E-27	1.15E-25	456.67	441.98	390.29	838.75	865.19	827.16
54932	EXD3	mRNA	96.93	31.39	-1.626598171	4.98E-10	4.39E-09	22	33	38	88	103	105
54939	COMMD4	mRNA	665.46	470.4	-0.500468073	1.51E-07	9.87E-07	434	437	523.97	694	666	672.98
54964	C1orf56	mRNA	97.94	49.57	-0.982325779	1.60E-05	7.79E-05	50.32	48.75	49.76	101.29	111.02	87.21
54970	TTC12	mRNA	126.1	80.25	-0.651981911	7.27E-04	0.002620131	84	77	77	147	122	116
55055	ZWILCH	mRNA	1680.31	1139.11	-0.560815694	5.15E-20	1.10E-18	1120.7	1132.81	1126.68	1661.22	1707.62	1764.57
55057	CRYBG2	mRNA	102.5	64.05	-0.678353985	0.001282792	0.004395672	72	59	59	107	108	98
55063	ZCWPW1	mRNA	384.09	257	-0.579666916	8.93E-06	4.54E-05	303.49	259.75	201.84	418.5	386.12	369.1
55071	C9orf40	mRNA	832.12	461.54	-0.850320885	4.80E-22	1.19E-20	421	447	500	844	852	845
55103	RALGPS2	mRNA	65.48	22.88	-1.516601773	3.43E-06	1.86E-05	24	33	11	66	72	62
5514	PPP1R10	mRNA	3551.45	2230.62	-0.670964076	4.86E-42	3.32E-40	2238	2250	2128	3606	3639	3601
55143	CDCA8	mRNA	4477.74	1828.7	-1.291955401	3.76E-116	1.76E-113	1771	1726	1924	4658	4498	4518
55159	RFWD3	mRNA	3822.22	2681.66	-0.511283897	1.09E-25	3.37E-24	2710.31	2690.02	2554.77	3795.56	3882.75	3997.23
55165	CEP55	mRNA	4325.12	2429.28	-0.832209671	7.71E-62	1.01E-59	2396	2412	2396	4203	4459	4548
55224	ETNK2	mRNA	25.55	4.05	-2.656423455	7.14E-06	3.68E-05	2	4	6	23	28	27
55247	NEIL3	mRNA	1123	704.12	-0.673460396	4.41E-19	8.68E-18	719	665	704	1071	1164	1195
55260	TMEM143	mRNA	307.54	136.32	-1.173837345	4.50E-17	7.70E-16	133	118	153	321	317	301
55266	TMEM19	mRNA	967.44	679.56	-0.509562359	6.06E-11	5.99E-10	722.6	667.05	627.29	941.79	991.4	1023.1
55283	MCOLN3	mRNA	297.99	164.29	-0.8590367	9.06E-11	8.80E-10	150	161.01	176	287.07	317.04	306.05
55336	FBXL8	mRNA	120.82	75.48	-0.67873616	7.34E-04	0.002643578	75.92	88.87	61.54	115.52	135.2	119.1
55355	HJURP	mRNA	4726.02	1600.58	-1.562030686	1.59E-191	4.57E-188	1529.61	1611.34	1606.16	4660.08	4954.47	4819.76
55359	STYK1	mRNA	224	126.79	-0.82107786	3.48E-08	2.47E-07	130	122	124	248	218	218
55363	HEMGN	mRNA	28.81	12.13	-1.248322717	0.004114621	0.012571524	17	10	9	29	29	30
55422	ZNF331	mRNA	861.35	471.64	-0.868934725	9.44E-26	2.94E-24	477.36	480.94	442.49	867.85	844.91	920.43
554251	FBXO48	mRNA	326.87	185.17	-0.819832454	1.02E-10	9.79E-10	187.32	171.65	191.77	356.73	331	311.81
554282	FAM72C	mRNA	585.17	266.39	-1.13529612	1.01E-28	3.76E-27	246.43	285.57	259.26	617.16	582.14	588.45
554313	H4C15	mRNA	86.13	54.26	-0.666518995	0.004012608	0.012292436	63	50.01	48.5	89.11	95.01	79.5
55450	CAMK2N1	mRNA	35.04	7.75	-2.177190623	2.88E-06	1.57E-05	10	8.18	5	33	43	31.07
5549	PRELP	mRNA	43.22	24.96	-0.792065325	0.017437121	0.045218784	29.21	18.91	27.2	48.45	38.42	46.83
55501	CHST12	mRNA	1444.49	965.02	-0.581924905	2.19E-18	4.10E-17	953.12	977.12	932.09	1460.49	1535.84	1416.2
55512	SMPD3	mRNA	548.1	174.88	-1.648072043	1.25E-43	9.16E-42	183.8	196.45	140.7	563.74	563.68	548.41
55521	TRIM36	mRNA	60.88	10.13	-2.587412329	5.53E-11	5.50E-10	9	6	15	57	51	78
55632	G2E3	mRNA	1133.52	718.74	-0.657262628	3.00E-19	6.04E-18	750	707	675	1106	1187	1169
55635	DEPDC1	mRNA	1529.06	680.64	-1.167677457	3.86E-62	5.09E-60	726	656	637	1557	1538	1575
55663	ZNF446	mRNA	185.38	119.8	-0.629814383	1.28E-04	5.31E-04	116.1	102.15	137.86	203.4	179.01	184.62
55693	KDM4D	mRNA	62.88	37.13	-0.759891619	0.005532302	0.016345351	32	33	45	65	60	67
55704	CCDC88A	mRNA	594.5	332.25	-0.839400301	8.34E-16	1.28E-14	372	330	284	569	616	631
55723	ASF1B	mRNA	3455.32	2111.5	-0.710549522	2.06E-32	9.35E-31	2042	1986	2231	3645	3500	3406
55728	N4BP2	mRNA	3252.72	2206.23	-0.560063273	1.37E-13	1.77E-12	2315.58	2418.26	1816.57	3228.56	3300.28	3407.65
55732	C1orf112	mRNA	666.32	420.69	-0.663445071	1.84E-13	2.35E-12	452.42	408.62	388.45	681.39	680.46	674.56
55762	ZNF701	mRNA	480	243.51	-0.979046304	5.23E-20	1.12E-18	236.16	235.4	251.5	478.2	478.74	510.9
55764	IFT122	mRNA	355.31	207.7	-0.774557203	9.65E-11	9.34E-10	196	222	198	376	361	348
55769	ZNF83	mRNA	840.57	398.2	-1.077868428	6.91E-37	3.77E-35	413.33	384.23	384.3	871.9	852.53	844.54
5577	PRKAR2B	mRNA	49.77	25.28	-0.977359098	0.002093347	0.006824107	22	31	22	57	47	48
55771	PRR11	mRNA	8277.75	3201.63	-1.370435032	3.62E-203	1.56E-199	3275.89	3220.15	3002.95	8397.21	8378.59	8506.01
55779	CFAP44	mRNA	102.48	68.78	-0.575220248	0.004975557	0.014868175	65	73	66	99	107	107.97
55789	DEPDC1B	mRNA	1359.55	664.72	-1.032298113	6.12E-49	5.32E-47	663.07	634.56	674.02	1362.02	1393	1397.54
55790	CSGALNACT1	mRNA	1131.28	628.49	-0.847987382	6.27E-31	2.64E-29	616.75	644.26	604.89	1175.43	1117.74	1163.86
55806	HR	mRNA	8.84	1.01	-3.128030368	0.005328182	0.015799711	1	1	1	15	4.42	8
55812	SPATA7	mRNA	71.69	46.55	-0.622931865	0.013700934	0.036566854	46.59	42	50	73	61	85
55872	PBK	mRNA	1400.29	688.21	-1.024791945	5.80E-43	4.12E-41	663	639	738	1440	1424	1412
55876	GSDMB	mRNA	474.67	319.54	-0.570925317	1.06E-07	7.09E-07	315.68	344.44	289.62	438.46	496.09	516.66
55893	ZNF395	mRNA	608.12	360.93	-0.75264649	1.85E-15	2.78E-14	350	342	378	638	604	615
5590	PRKCZ	mRNA	75.31	32.02	-1.233811589	3.31E-06	1.80E-05	33.96	34.09	28.6	79.33	76.31	75.74
55911	APOBR	mRNA	1489.65	907.68	-0.71471779	7.74E-26	2.42E-24	872.79	880.62	939.95	1567.61	1479.09	1503.23
56169	GSDMC	mRNA	14.4	4.37	-1.72135646	0.014269248	0.037919694	6.62	7.02	0.76	18.27	13.95	13.46
56242	ZNF253	mRNA	255.73	165.12	-0.631110096	6.14E-06	3.19E-05	183.39	167.95	140.97	267.65	266.61	248.35
56255	TMX4	mRNA	3206.65	2115.49	-0.60007377	7.53E-31	3.16E-29	2085.32	2136.07	2053.09	3270.63	3143.16	3381.63
56271	BEX4	mRNA	395.82	255.6	-0.630945171	1.29E-08	9.65E-08	261.15	243.73	254.69	382.89	401.21	426.53
56288	PARD3	mRNA	89.09	32.39	-1.459891437	3.16E-08	2.26E-07	24	38	34	84	103	85
56413	LTB4R2	mRNA	189.6	117.95	-0.684796927	5.15E-05	2.30E-04	107.73	145.51	98.69	205.2	192.52	182.42
56659	KCNK13	mRNA	16.7	6.07	-1.460779859	0.012230412	0.033164488	6	7	5	20	14	17
56666	PANX2	mRNA	92.07	37.13	-1.310019773	2.37E-07	1.51E-06	31	34	45	101	99	81
56675	NRIP3	mRNA	429.82	272.4	-0.658034409	1.28E-09	1.07E-08	279.47	272.7	257.92	419.35	421.11	473.29
56917	MEIS3	mRNA	3.1	0.18	-4.136550415	0.017137595	0.044502133	0	0	0	3	3	4
56928	SPPL2B	mRNA	1080.2	739.08	-0.547498807	3.59E-12	4.08E-11	777.22	767.44	649.96	1075.29	1141.58	1083.29
56937	PMEPA1	mRNA	22.29	8.43	-1.402222992	0.006929717	0.020045728	10	6	9	28	26	14
56952	PRTFDC1	mRNA	49.13	29.68	-0.72700292	0.015624888	0.041042639	27	31	30	50	53	47
56975	FAM20C	mRNA	37.35	5.41	-2.7888496	3.85E-08	2.72E-07	3	4	9	39	40	35
56992	KIF15	mRNA	2263.43	1375.27	-0.718792096	1.23E-31	5.32E-30	1425.87	1397.22	1258.7	2361.22	2210.61	2342.26
56998	CTNNBIP1	mRNA	230.31	159.63	-0.528861908	5.23E-04	0.001943183	153	140	180	238	261	204
57010	CABP4	mRNA	181.07	99.54	-0.863237606	1.51E-06	8.57E-06	89.57	95.27	111.19	209.61	149.44	195.04
57060	PCBP4	mRNA	402.56	269.17	-0.580652715	9.99E-07	5.85E-06	278	240	280	405	454	370
57082	KNL1	mRNA	4458.98	2805.89	-0.668253645	1.61E-20	3.60E-19	3014.98	2992.6	2323.53	4496.25	4476.61	4647.47
57121	LPAR5	mRNA	387.73	192.88	-1.00731575	1.34E-17	2.38E-16	185	199	188	389	412	383
57124	CD248	mRNA	161.75	50.9	-1.668097938	4.79E-17	8.17E-16	50	57	44	159	173	162
57125	PLXDC1	mRNA	128.37	53.25	-1.26951705	2.68E-09	2.17E-08	53.63	61.68	44.26	125.31	147.45	120.71
57134	MAN1C1	mRNA	1218.89	572	-1.091480055	2.81E-46	2.21E-44	555.49	561.4	580.59	1312.19	1204.9	1206
57161	PELI2	mRNA	275.07	128.88	-1.093793933	1.17E-14	1.63E-13	118	123	141	280	273	287
57182	ANKRD50	mRNA	54.36	23.58	-1.204935147	1.58E-04	6.44E-04	24	29	17	61	56	49
57190	SELENON	mRNA	237.1	166.13	-0.513203367	4.93E-04	0.001840244	186.56	166.2	141.49	241.42	267.08	216.21
5727	PTCH1	mRNA	336.58	194.8	-0.788924533	1.75E-10	1.63E-09	205	203	170	351	334	343
5730	PTGDS	mRNA	18.03	7.08	-1.348042896	0.018123027	0.046814277	8	6	7	26	18	11
5732	PTGER2	mRNA	1321.2	778.09	-0.763832814	1.47E-25	4.51E-24	706	812	789	1325	1336	1374
57332	CBX8	mRNA	121.85	86.04	-0.5020341	0.008628909	0.024349725	85	75	95	128	130	114
57405	SPC25	mRNA	1296.56	571.04	-1.183034006	9.27E-54	9.54E-52	570.61	527.15	596.98	1287.86	1291.19	1382.28
57412	AS3MT	mRNA	120.8	61.98	-0.962713132	9.18E-06	4.66E-05	81.37	54.88	49.35	115.01	131.66	123.9
57447	NDRG2	mRNA	60.91	31.71	-0.941665316	9.42E-04	0.003322253	26	34	34	56	68	62
57449	PLEKHG5	mRNA	81.24	39.47	-1.041271264	3.26E-05	1.50E-04	37.63	37.53	43.31	89.5	85.1	74.38
57462	MYORG	mRNA	417.49	253.17	-0.721632827	5.01E-11	5.00E-10	259.35	259.14	233.89	414.03	444.58	417.34
57474	ZNF490	mRNA	431.57	302.48	-0.512740669	6.07E-07	3.66E-06	300.34	298.31	299.73	433.67	443.83	442.77
57494	RIMKLB	mRNA	65.81	38.41	-0.776755002	0.004252369	0.012944336	37	46	31	60	77	64
57501	CFAP92	mRNA	177.49	108.88	-0.704995103	1.88E-05	9.07E-05	111.12	114.52	98.77	200.68	171.95	171.68
57519	STARD9	mRNA	1402.01	740.03	-0.921847516	2.22E-23	5.99E-22	813	800	584	1387.66	1477	1418.02
57544	TXNDC16	mRNA	458.96	295.95	-0.632985555	2.88E-09	2.33E-08	316	290	272	439	463	500
57555	NLGN2	mRNA	92.69	33.7	-1.459458685	1.22E-08	9.14E-08	41	30	29	100	100	83
57558	USP35	mRNA	350.96	246.7	-0.508541975	1.33E-05	6.58E-05	263	252	217	344	362	366
57560	IFT80	mRNA	649.96	410.14	-0.66423617	1.55E-13	2.00E-12	390	403	423	644	662	679
57561	ARRDC3	mRNA	1055.06	659.05	-0.67887054	2.04E-16	3.31E-15	636	707	612	1065	992	1166
57567	ZNF319	mRNA	1051.11	669.45	-0.650851225	2.10E-17	3.69E-16	672.69	705.16	609.29	1067.83	1099.67	1044.11
57571	CARNS1	mRNA	150.65	84.66	-0.831513168	4.51E-06	2.39E-05	91.31	72.42	88.48	157.72	158.03	145.07
57573	ZNF471	mRNA	100.47	54.92	-0.871374271	9.85E-05	4.18E-04	63.95	54.01	46.57	95.34	96.84	116.29
57593	EBF4	mRNA	24.55	7.08	-1.795084917	4.77E-04	0.001788794	6	10	5	27	23	25
57594	HOMEZ	mRNA	353.6	246.18	-0.522424075	4.32E-06	2.30E-05	237.91	247.19	246.68	351.47	351.49	378.13
57595	PDZD4	mRNA	12.44	2.02	-2.620520524	0.001582262	0.005315742	2	2	2	14	11	13
576	ADGRB2	mRNA	19.98	6.08	-1.716796695	0.002148292	0.006991353	4	6	8	20	19	22
57605	PITPNM2	mRNA	442.13	269.34	-0.715033011	2.36E-10	2.16E-09	295	257	247	474	464	412
57616	TSHZ3	mRNA	23.27	7.77	-1.582073564	0.003200019	0.010030576	2	10	11	27	24	20.01
5763	PTMS	mRNA	477.52	327.78	-0.542848842	3.42E-06	1.85E-05	279	308	384	486	498	474
57633	LRRN1	mRNA	24.54	1.01	-4.599168291	1.80E-06	1.01E-05	0	1	2	14	29	32
57636	ARHGAP23	mRNA	37.64	16.17	-1.219130747	0.001382761	0.00470836	17	19	12	44	31	40
57639	CCDC146	mRNA	154.88	106.51	-0.540200131	0.001503547	0.005081599	104	119	93	160	161	152
57650	CIP2A	mRNA	1583.81	1077.84	-0.555260146	6.04E-16	9.43E-15	1045	1132.81	1020	1534	1574	1730.89
57657	HCN3	mRNA	109.04	46.5	-1.22943893	3.48E-07	2.17E-06	37	64	37	122	105.32	106.85
57658	CALCOCO1	mRNA	1086.65	669.33	-0.699094039	5.33E-18	9.74E-17	717	612	656	1134	1147	1037
57669	EPB41L5	mRNA	129.33	84.26	-0.618226434	0.001251287	0.004299649	86	91	73	149	116	130
57670	KIAA1549	mRNA	166.66	68.42	-1.284467106	9.65E-12	1.04E-10	83.94	60.63	60.03	165.56	177.53	167.87
57683	ZDBF2	mRNA	360.06	246.93	-0.544147188	2.54E-05	1.20E-04	253.1	284.24	196.41	345.94	361.66	394.77
57707	MEAK7	mRNA	464.64	282.2	-0.719402452	1.58E-11	1.67E-10	277.15	293.49	267.8	506.06	441.4	472.64
5792	PTPRF	mRNA	27.52	3.03	-3.180706284	5.13E-07	3.12E-06	4	2	3	29	32	23
5800	PTPRO	mRNA	101.89	59.07	-0.786499016	5.03E-04	0.001875358	46.86	60.36	69.98	106.56	115.06	90.7
5819	NECTIN2	mRNA	11.47	3.38	-1.76507996	0.018498715	0.047657146	2	4	4	15	12	8
5827	PXMP2	mRNA	457.13	285	-0.681618978	1.22E-10	1.16E-09	286	265	294	483	443	470
5837	PYGM	mRNA	72.99	42.45	-0.781797312	0.002032328	0.006641473	47	44	35	69	73	81
58473	PLEKHB1	mRNA	199.09	78.93	-1.334703531	3.20E-15	4.74E-14	76	73	85	198	203	207
58476	TP53INP2	mRNA	539.62	172.3	-1.64701772	6.02E-50	5.45E-48	174	170	167	545	554	549
58495	OVOL2	mRNA	7.84	0.36	-4.438906811	0.001756869	0.005841808	1	0	0	8	9	7
58528	RRAGD	mRNA	619.87	199.96	-1.63224818	4.31E-48	3.60E-46	226	168	199	645.85	621.25	627.05
5869	RAB5B	mRNA	2381.35	1675.12	-0.507519343	4.46E-20	9.61E-19	1724.37	1613.49	1631.04	2418.55	2382.53	2473.48
5872	RAB13	mRNA	341.81	238.25	-0.520738525	4.68E-05	2.11E-04	204	234	268	326	337	381
5881	RAC3	mRNA	75	38.44	-0.964376179	1.81E-04	7.29E-04	37	41	36	72	87	70
59	ACTA2	mRNA	439.26	127.5	-1.784583864	8.95E-41	5.73E-39	117.25	129.47	132.48	493.06	448.81	400.61
59307	SIGIRR	mRNA	949.93	664.63	-0.515266907	4.05E-12	4.59E-11	645	676	650	973	965	963
5979	RET	mRNA	76.69	39.15	-0.969874571	3.11E-04	0.001202361	33	38	45	90	85	59
599	BCL2L2	mRNA	140.5	97.42	-0.528272124	0.003278045	0.010251083	109.11	91.01	89.07	149.68	151.12	129.16
6002	RGS12	mRNA	301.65	86.32	-1.80503923	6.34E-32	2.78E-30	81.53	92.77	83.22	314.48	327.1	280.09
6019	RLN2	mRNA	96.89	67.13	-0.529405267	0.013679481	0.036520877	63.8	63	73	92	90.83	114
60437	CDH26	mRNA	13.75	4.71	-1.544414693	0.018321155	0.047256059	7	4.84	3	15.03	14.96	13.41
60490	PPCDC	mRNA	995.95	582.5	-0.773829719	9.40E-22	2.27E-20	586.01	542.35	599.74	1039.5	1044.1	958.7
605	BCL7A	mRNA	448.54	292.58	-0.616408713	7.54E-09	5.80E-08	321.02	279.91	268	458	447	465
60509	AGBL5	mRNA	396.93	264.35	-0.586443943	1.64E-07	1.06E-06	260.47	271.77	253.79	434.62	402.13	376.08
6094	ROM1	mRNA	34.38	14.84	-1.212343035	0.001773405	0.005892258	15	14	15	37	33	35
6102	RP2	mRNA	548.86	365.53	-0.586467859	6.92E-10	5.97E-09	361.1	367.25	356.54	570.32	573.43	533.96
619279	ZNF704	mRNA	132.89	70.75	-0.909461416	5.87E-06	3.06E-05	74.92	80.56	56.48	118.23	143.93	145.9
6237	RRAS	mRNA	147.69	88.01	-0.746785084	2.76E-05	1.29E-04	92	82	87	143	162	146
6272	SORT1	mRNA	1220	373.67	-1.7070302	5.66E-91	1.60E-88	333	399	376	1198	1258	1270
6276	S100A5	mRNA	50.09	20.56	-1.28454052	8.90E-05	3.81E-04	20	23	18	52	47	54
6284	S100A13	mRNA	158.17	91.37	-0.791615871	6.37E-06	3.30E-05	82.83	103.88	86.48	166.84	162.29	155.99
6286	S100P	mRNA	731.23	390.1	-0.906462157	3.40E-19	6.75E-18	344	374	438	782	691	760
6297	SALL2	mRNA	28.14	9.77	-1.525672328	0.001386311	0.004717666	13	7	9	33	18	35
63035	BCORL1	mRNA	180.09	108.55	-0.73030784	9.94E-06	5.01E-05	125	94.99	103	183	186.86	181.04
6307	MSMO1	mRNA	3329.52	1961.77	-0.763159305	3.80E-44	2.81E-42	1909.96	1877.54	2030.76	3328.69	3441.33	3399.89
631	BFSP1	mRNA	320.82	185.44	-0.790793516	4.78E-10	4.22E-09	189.89	181.99	180.85	330.38	296.77	354.7
6322	SCML1	mRNA	116.84	46.47	-1.330111251	1.93E-08	1.41E-07	59.92	46.37	33.47	99.9	131.58	127.35
6335	SCN9A	mRNA	185.95	115.3	-0.689499501	1.46E-05	7.17E-05	109.18	125.29	108.38	186.54	179.65	203.42
6339	SCNN1D	mRNA	56	28.36	-0.98142919	0.001765812	0.00586816	23	25	36	67	43	61
63827	BCAN	mRNA	14.1	4.39	-1.6829424	0.012515753	0.03386385	4	3	6	20	13	10
6386	SDCBP	mRNA	2097.47	1255.19	-0.740743053	4.64E-37	2.55E-35	1230	1237	1255	2112	2096	2198
63901	FAM111A	mRNA	5561.64	3364.08	-0.725300407	4.89E-55	5.22E-53	3320.86	3331.32	3325.13	5542.1	5551.36	5894.8
64072	CDH23	mRNA	46.84	28	-0.742203063	0.016393938	0.042815476	28.38	25.59	30.15	47.65	51.06	45.52
64077	LHPP	mRNA	234.84	157.81	-0.573460789	6.24E-05	2.74E-04	164.85	150.78	154.61	238.01	264.82	215.57
64080	RBKS	mRNA	52.06	30.72	-0.760883731	0.013549659	0.036247068	21	32.89	38	52.68	48	59
64081	PBLD	mRNA	98.91	58.69	-0.752982602	4.85E-04	0.001815179	54.91	60.76	60.68	97.62	109.15	96.85
64151	NCAPG	mRNA	4358	2694.36	-0.693726016	4.31E-38	2.52E-36	2775.82	2660.76	2557.16	4266.82	4312.01	4734.87
64168	NECAB1	mRNA	30.44	10.45	-1.542692679	4.47E-04	0.001682071	9.64	13.75	9.73	29.11	30.35	34.54
64174	DPEP2	mRNA	228.96	70.52	-1.698942175	1.14E-22	2.91E-21	62.98	67.99	80	228.2	253.34	218
642475	MROH6	mRNA	55.35	32.08	-0.78695671	0.008666248	0.02444312	31	23	41	58	51	60
6425	SFRP5	mRNA	5.21	0.36	-3.853038718	0.01169686	0.031882751	0	1	0	3	7	6
642515	PRRT1B	mRNA	4.39	0.18	-4.619249263	0.005372683	0.015915503	0	0	0	1	4.2	9.73
643008	SMIM5	mRNA	14.72	4.37	-1.751258714	0.011665074	0.031806142	8	3	2	20	8	17
643699	GOLGA8N	mRNA	484.9	334.6	-0.53524278	1.30E-07	8.56E-07	315.35	329.11	348.12	475.84	484.5	522.38
643707	GOLGA6L4	mRNA	263.57	121.69	-1.114911373	5.19E-15	7.51E-14	122.79	128.36	111.66	265.67	269.87	271.83
643862	SPDYE10P	mRNA	24.54	7.41	-1.727814747	7.78E-04	0.002790736	8.64	9.23	5.91	18.9	29.62	28.25
64388	GREM2	mRNA	56.98	23.28	-1.291552097	2.91E-05	1.36E-04	20	24	25	62	53	59
64393	ZMAT3	mRNA	2048.48	1438.17	-0.510319609	5.95E-17	1.00E-15	1459.78	1453.49	1354.19	1967.81	2107	2183.1
6448	SGSH	mRNA	540.96	372.15	-0.539619021	2.16E-08	1.58E-07	382.73	382.88	340	555.76	567.53	530.19
645	BLVRB	mRNA	217.53	146.78	-0.567528994	2.29E-04	9.07E-04	143	130	162	236	236	192
645191	LINGO3	mRNA	272.5	180.65	-0.593056412	3.38E-05	1.56E-04	194	184	158	322	265	245
645811	CCDC154	mRNA	18.66	6.4	-1.543972461	0.007606203	0.021783863	11	3	5	19	20	18
64598	MOSPD3	mRNA	604.94	416.05	-0.540014767	5.89E-08	4.05E-07	396	377	460	624	637	586
646892	SH2D7	mRNA	17.35	4.04	-2.101358306	0.0010949	0.003808517	6.34	3.04	3.53	19.88	15.8	19.22
647135	SRGAP2B	mRNA	905.9	611.32	-0.567415958	8.13E-13	9.88E-12	591.05	627.26	595.64	867.64	929.27	971.06
64718	UNKL	mRNA	453.75	318.89	-0.508846012	1.02E-06	5.94E-06	312.98	342.42	292.15	455.22	447.94	484.05
64748	PLPPR2	mRNA	77.62	48.56	-0.676516365	0.005130029	0.015265271	53	42	49	75	87	75
64750	SMURF2	mRNA	1595.45	1039.82	-0.617637141	6.69E-22	1.63E-20	1019.93	1068.47	997.7	1630.7	1559.95	1684.66
64753	CCDC136	mRNA	86.42	52.87	-0.708878986	0.002996425	0.0094594	62	57.27	38	94.01	82	88
64766	S100PBP	mRNA	897.1	561.02	-0.677208923	1.95E-17	3.42E-16	564.65	565.57	535.63	935.74	861.1	944.55
64783	RBM15	mRNA	1482.6	705.05	-1.072332667	4.60E-42	3.15E-40	691	788	613	1513	1513	1502
64788	LMF1	mRNA	127.07	51.56	-1.301148102	9.76E-10	8.27E-09	54.67	56.39	43.49	140.49	131.12	117.16
64854	USP46	mRNA	647.31	428.25	-0.596012886	1.99E-11	2.07E-10	423.88	426.3	421.09	675.88	624.73	678.77
64857	PLEKHG2	mRNA	1235.19	648.63	-0.929271528	1.92E-35	9.95E-34	650.28	671.19	603.49	1322.6	1232.32	1218.28
64866	CDCP1	mRNA	199.07	120.35	-0.726106047	2.22E-06	1.23E-05	119.57	128.13	110.12	209.49	196.77	203.58
64900	LPIN3	mRNA	72.01	33.34	-1.110914369	6.70E-05	2.93E-04	32.13	44.96	23.66	71.96	74.05	75.78
6491	STIL	mRNA	2324.61	1407.56	-0.723798533	2.84E-37	1.58E-35	1385.63	1393.33	1396.5	2312.1	2329.85	2459.28
6498	SKIL	mRNA	2144.69	1414.59	-0.600380471	1.59E-23	4.34E-22	1426.07	1435.89	1335.83	2145.32	2099.25	2307.66
65009	NDRG4	mRNA	70.44	33.09	-1.08972183	9.32E-05	3.98E-04	27	28	43	72	76	67
65062	TMEM237	mRNA	617.36	415.94	-0.569762804	1.55E-09	1.28E-08	397	399	437	626	664	595
65078	RTN4R	mRNA	38.98	16.2	-1.267122142	6.55E-04	0.002380755	13	17	18	40	43	36
65108	MARCKSL1	mRNA	1088.98	704.72	-0.627858045	1.10E-15	1.67E-14	663	683	743	1148	1126	1051
6525	SMTN	mRNA	726.63	237.43	-1.613727118	4.35E-61	5.57E-59	239	222	243	750	730	739
6528	SLC5A5	mRNA	124.14	71.49	-0.796146276	5.24E-05	2.33E-04	74.95	68.67	70.04	130.27	137.26	112.88
653075	GOLGA8T	mRNA	107.39	55.63	-0.948862487	1.10E-05	5.49E-05	59.41	52.14	54.25	97.83	119.62	112.14
653082	ZDHHC11B	mRNA	60.26	33.7	-0.838592154	0.003585067	0.011120655	42.11	30.01	28.81	59.58	71.5	54.62
6531	SLC6A3	mRNA	41.58	11.47	-1.8581875	3.13E-06	1.70E-05	9	13	12	42	38	47
653361	NCF1	mRNA	80.22	36.12	-1.151045724	2.92E-05	1.36E-04	30	32	45	93	61	91
653820	FAM72B	mRNA	1021.98	561.83	-0.863158168	1.02E-27	3.60E-26	517.49	593.56	556.39	1028.22	1056.61	1037.93
654790	PCP4L1	mRNA	10.8	2.02	-2.418968934	0.004960337	0.014830387	3	2	1	13	10	10
6556	SLC11A1	mRNA	20.95	8.09	-1.37230413	0.00912449	0.025597742	5.64	11	8.14	16.14	26	22.42
6563	SLC14A1	mRNA	73.66	39.1	-0.913567665	5.69E-04	0.002096674	33.27	48.05	35.33	82.06	63.02	80.05
6567	SLC16A2	mRNA	14.74	2.7	-2.449480638	0.001107025	0.003847539	4	1	3	12	19	14
6576	SLC25A1	mRNA	1118.73	511.34	-1.129517501	4.81E-46	3.76E-44	505	482	529	1174	1149	1093
6579	SLCO1A2	mRNA	61.54	37.73	-0.705744037	0.011634615	0.031733106	42.79	40.63	30.71	72.01	50.59	66.31
6594	SMARCA1	mRNA	7.86	1.35	-2.537624752	0.016261246	0.042539637	1	0	3	7	6	11
65981	CAPRIN2	mRNA	376.76	263.84	-0.513988762	1.38E-05	6.81E-05	281	278	224	360	378	413
65982	ZSCAN18	mRNA	86.82	40.49	-1.100607966	1.06E-05	5.31E-05	40.04	36	44	91	100	74
65985	AACS	mRNA	915.91	432.3	-1.0831819	6.63E-39	3.96E-37	410	451	421	927	954	916
65998	ZFTA	mRNA	224.6	137.19	-0.711168201	1.02E-06	5.98E-06	135	149	123	223	230	233
66000	TMEM108	mRNA	8.52	0.68	-3.657338099	0.003699188	0.011433613	0	1	1	10	8	8
66004	LYNX1	mRNA	31.74	7.75	-2.034771024	1.61E-05	7.84E-05	8	10	5	30	31	36
66035	SLC2A11	mRNA	147.68	89.74	-0.718557986	6.07E-05	2.67E-04	87.93	80.71	99.1	151.98	142.78	158.71
6640	SNTA1	mRNA	168	42.82	-1.972140654	6.03E-22	1.48E-20	46	41	40	169	182	162
6645	SNTB2	mRNA	1358.7	748.26	-0.860616216	1.00E-31	4.38E-30	764.7	785.87	671.5	1325.79	1406.57	1419.33
665	BNIP3L	mRNA	1090.76	620.7	-0.813362835	1.61E-25	4.93E-24	605	576	659	1091	1121	1119
6666	SOX12	mRNA	565.25	386.7	-0.547681661	1.73E-07	1.12E-06	383	332	431	562	598	566
6691	SPINK2	mRNA	55.97	8.43	-2.730986334	1.48E-11	1.56E-10	8	8	9	50	57	64
6711	SPTBN1	mRNA	9177.67	6480.37	-0.502050372	1.05E-15	1.60E-14	6729	6955	5549	9136	9306	9589
6712	SPTBN2	mRNA	70.38	26.3	-1.419964578	1.91E-06	1.07E-05	18.5	35.69	25.3	70.65	64.61	81.88
6713	SQLE	mRNA	4388.4	2663.29	-0.720483098	5.72E-53	5.79E-51	2655	2684	2560	4521	4423	4458
6753	SSTR3	mRNA	62.21	39.46	-0.656626258	0.013824408	0.036856557	34	42.11	41	58	66.02	66.02
678	ZFP36L2	mRNA	4625.74	2881.4	-0.682916974	2.82E-43	2.04E-41	2835	2767	2941	4725	4752	4649
6781	STC1	mRNA	129.98	42.14	-1.624920516	1.42E-13	1.83E-12	40	46	39	140	119	138
6790	AURKA	mRNA	4350.3	1584.13	-1.45742817	3.67E-173	4.53E-170	1517.1	1574.32	1606.17	4425.51	4360.49	4501.09
6809	STX3	mRNA	1835.12	1228.04	-0.579517749	3.56E-22	8.85E-21	1237.16	1206.88	1199.75	1843.05	1822.42	1940.21
6812	STXBP1	mRNA	614.22	403.94	-0.604599992	3.68E-11	3.73E-10	421.99	382.98	395	604	625	647.14
6817	SULT1A1	mRNA	164.72	92.39	-0.83419909	5.08E-06	2.67E-05	109.58	73.5	92.08	158.77	185.37	160.88
6821	SUOX	mRNA	242.1	161.68	-0.582436799	1.74E-04	7.05E-04	158.82	132.48	189.99	250.91	271.67	218.65
6843	VAMP1	mRNA	1041.38	582.44	-0.838313309	1.16E-26	3.89E-25	581.57	557.33	589.33	1029.66	1122.47	1029.98
6853	SYN1	mRNA	34.7	17.55	-0.983969591	0.010821261	0.029749432	17	15	20	41	25	40
687	KLF9	mRNA	512.37	318.92	-0.683995626	4.72E-11	4.73E-10	351	292	303	494	529	542
688	KLF5	mRNA	145.68	96.06	-0.600849929	6.32E-04	0.002304593	107	92	86	146	144	155
6915	TBXA2R	mRNA	97.25	62.76	-0.631842398	0.003664394	0.011342297	51.33	65.17	70.57	96.72	97.05	104.29
6920	TCEA3	mRNA	97.61	41.49	-1.234347471	1.80E-07	1.16E-06	36	45	42	103	104	91
6988	TCTA	mRNA	553.36	390.27	-0.503735615	2.87E-07	1.81E-06	360.22	390.99	407.53	522.32	586.98	582.49
699	BUB1	mRNA	5233.68	2486.74	-1.073568981	3.90E-114	1.69E-111	2515.36	2438	2422.04	5248	5238	5499
701	BUB1B	mRNA	3514.53	2068.25	-0.764918673	1.30E-44	9.78E-43	2103	2020.64	2011.71	3382.35	3585.51	3768.51
7029	TFDP2	mRNA	1460.92	889.75	-0.715401718	9.93E-23	2.55E-21	898.38	958.87	784.18	1464.06	1497.4	1501.79
7050	TGIF1	mRNA	235.1	162.31	-0.534559586	1.96E-04	7.86E-04	144	155	182	229	236	253
7067	THRA	mRNA	108.35	62.66	-0.790028264	1.83E-04	7.38E-04	70.94	66.06	50.01	106.06	111.92	114.96
7076	TIMP1	mRNA	644.81	453.04	-0.509227806	1.48E-08	1.10E-07	431	434	478	669	653	647
7077	TIMP2	mRNA	105.08	35.04	-1.584515377	7.98E-11	7.78E-10	42	35	27	103	109	109
7084	TK2	mRNA	816.32	503.81	-0.696238344	4.40E-17	7.53E-16	470.03	527.89	497.36	820.01	837.98	836.77
7089	TLE2	mRNA	42.25	16.16	-1.386228587	2.67E-04	0.001047902	21	17	10	53	40.96	36
7096	TLR1	mRNA	386.03	245.12	-0.655243425	3.21E-09	2.58E-08	242	251.86	234.19	388.04	391.02	400.73
7107	GPR137B	mRNA	149.04	101.49	-0.554353512	0.00161585	0.00541772	103.99	102.08	96.92	166.58	158.92	131.4
7108	TM7SF2	mRNA	353.69	234.41	-0.59347827	2.66E-07	1.68E-06	226	230	239	369	365	346
7145	TNS1	mRNA	7.21	1.01	-2.83024136	0.01477853	0.03911671	1	0	2	11.27	5.11	6
7153	TOP2A	mRNA	33966.18	12270.64	-1.46888809	3.10E-176	4.13E-173	12709	12758	10943	33497	34497	35749
7161	TP73	mRNA	55.99	21.57	-1.375848196	1.39E-05	6.85E-05	19	26	19	59	55	57
7168	TPM1	mRNA	140.14	95.84	-0.548120726	0.003071987	0.009669683	78.84	97.14	109.65	141.3	132.37	155.67
7204	TRIO	mRNA	386.94	232.86	-0.732624447	1.77E-09	1.46E-08	235.08	256.82	200.5	356.98	413.33	413.15
7216	TRO	mRNA	130.01	90.03	-0.530095252	0.003367742	0.010514461	90.16	89.29	88.03	137.2	134.16	126.14
7220	TRPC1	mRNA	132.21	79.21	-0.739111152	1.41E-04	5.79E-04	85.87	77.46	73.06	120.67	125.95	159.36
726	CAPN5	mRNA	29.48	12.14	-1.27978052	0.002711381	0.00864162	11	13	12	28	35	27
7272	TTK	mRNA	2170.13	985.32	-1.139118731	3.39E-76	6.37E-74	998	951	973	2113	2245	2270
7277	TUBA4A	mRNA	6453.42	4089.79	-0.658036639	3.24E-35	1.66E-33	3867.39	3949.08	4307.76	6606.27	6643.69	6458.91
727800	RNF208	mRNA	113.67	66.48	-0.773876206	1.74E-04	7.05E-04	63	59	75	120	121	106
727832	GOLGA6L6	mRNA	6.2	0.36	-4.101621072	0.005312743	0.015761321	1.95	0	0	6.08	7.78	6.54
727957	MROH1	mRNA	627.85	430.4	-0.544732844	1.32E-08	9.83E-08	466	422	389	596	633	689
7280	TUBB2A	mRNA	354.65	169.37	-1.066170912	5.44E-17	9.23E-16	158.74	156.09	188.03	353.3	362.68	368.38
728047	GOLGA8O	mRNA	267.72	154.74	-0.790867398	1.05E-05	5.29E-05	123.23	193.9	143.31	200.55	306.84	312.52
728116	ZBTB8B	mRNA	132.64	88.35	-0.58618158	0.001926087	0.006339837	89.53	86.38	87.57	159.91	119.54	127.32
728833	FAM72D	mRNA	866.3	484.5	-0.838372396	2.05E-23	5.56E-22	503.54	467.93	467.89	903.52	823.44	920.22
729092	AGAP5	mRNA	205.83	129.45	-0.669075386	4.33E-05	1.96E-04	125.74	137.25	122.33	179.71	196.32	254.82
729230	CCR2	mRNA	1165.93	633.87	-0.879219355	7.24E-34	3.50E-32	643.17	627.14	610.84	1197.97	1148.79	1216.93
729359	PLIN4	mRNA	26.51	9.1	-1.542357459	0.001802746	0.005978254	4	15	8	24	27	30
729438	CASTOR2	mRNA	371.29	195.94	-0.92215177	1.11E-14	1.55E-13	182.87	202.07	197.97	379.51	361.67	394.64
729533	FAM72A	mRNA	846.59	444.67	-0.928914273	1.76E-20	3.91E-19	469.93	363.35	486.37	869.62	885.69	831.73
7296	TXNRD1	mRNA	15167.03	9645.54	-0.653004745	4.13E-56	4.58E-54	9785	9479	9343	14928	15374	16023
729967	MORN2	mRNA	47.48	26.31	-0.851879555	0.006544113	0.019064292	28	23	27	51	44	50
730098	LOC730098	mRNA	50.46	14.18	-1.830913596	1.32E-06	7.54E-06	8	15	19	47	63	44
731220	RFX8	mRNA	104.11	46.21	-1.172006363	2.90E-07	1.83E-06	46.9	43.7	48.47	113.32	91.43	114.75
733	C8G	mRNA	16.7	5.73	-1.543157692	0.009136823	0.025624023	7	5	5	20	14	17
7345	UCHL1	mRNA	316.34	210.93	-0.584735154	1.00E-05	5.05E-05	201	182	242	337	299	330
7360	UGP2	mRNA	5087.43	3500.53	-0.53936173	2.90E-30	1.17E-28	3492	3386.46	3502	5175	5026	5337.43
7433	VIPR1	mRNA	110.68	59.41	-0.897572135	4.62E-05	2.08E-04	48	56	72	118	99	121
7439	BEST1	mRNA	86.12	49.31	-0.804534563	0.001504646	0.005084321	33.92	50.89	63.53	82.56	83.38	98.55
7442	TRPV1	mRNA	189.92	122.71	-0.63020348	1.23E-04	5.12E-04	137.24	113.55	114.64	221.97	170.88	189.08
745	MYRF	mRNA	57.96	35.07	-0.724836181	0.008565866	0.024193142	34	36	34	58	60	59
7461	CLIP2	mRNA	130.01	69.45	-0.904487882	2.94E-06	1.60E-05	74	66	66	139	133	125
7462	LAT2	mRNA	995.83	547.56	-0.862872273	3.46E-28	1.24E-26	556.03	543.18	525	999.13	1062.01	980.02
7479	WNT8B	mRNA	54.04	25.61	-1.077486235	8.25E-04	0.002944829	21	36	19	60	57	48
7480	WNT10B	mRNA	73.38	37.09	-0.984303389	2.04E-04	8.12E-04	40.57	34.24	36.23	82.38	81.36	61.94
7483	WNT9A	mRNA	275.41	127.39	-1.11231548	2.93E-14	4.00E-13	130.01	141	107	294	288.09	259
7512	XPNPEP2	mRNA	120.85	34.06	-1.827215395	9.81E-15	1.38E-13	39	29	33	132	121	116
7556	ZNF10	mRNA	159.07	96.4	-0.722536729	3.89E-05	1.77E-04	94	105	87	151	151	184
7568	ZNF20	mRNA	90.72	46.22	-0.972903792	2.97E-05	1.38E-04	41.37	46.32	50.65	95.4	92.99	90.86
7620	ZNF69	mRNA	117.79	71.06	-0.729229523	6.73E-04	0.002441134	85.58	73.43	53.59	113.01	106.77	141.6
7626	ZNF75D	mRNA	480.3	333.42	-0.526592878	1.19E-07	7.87E-07	347.23	327.54	315.1	474	490.58	503
7634	ZNF80	mRNA	105.75	58.66	-0.850280785	5.79E-05	2.56E-04	64.34	55.72	55.66	110.54	103.2	110.61
7644	ZNF91	mRNA	610.2	393.69	-0.632222733	3.03E-11	3.10E-10	422.65	387.92	359.1	600.39	602.53	662.09
765	CA6	mRNA	154.19	91.44	-0.753806738	5.77E-05	2.55E-04	78	91	102	162	130	179
7700	ZNF141	mRNA	1019.48	714.79	-0.51223317	1.23E-10	1.17E-09	767.37	725.68	629.48	1011.57	1030.82	1073.85
7704	ZBTB16	mRNA	169.89	88.25	-0.944986963	4.16E-07	2.57E-06	105.72	90.59	67.75	151.41	190.15	178.31
7718	ZNF165	mRNA	26.52	5.06	-2.390079023	1.55E-05	7.57E-05	3.17	7.53	5	29.98	22.59	30.61
775	CACNA1C	mRNA	27.17	8.09	-1.748539505	3.31E-04	0.001272461	8	10	6	22	33	28
7772	ZNF229	mRNA	37.65	16.85	-1.159862568	0.002040687	0.006667531	20	15	15	32.02	46.48	37.04
783	CACNB2	mRNA	91.99	61.33	-0.584954822	0.008361989	0.02370427	73.42	57.62	52.42	88.22	96.38	97.61
7837	PXDN	mRNA	19.96	8.42	-1.245360371	0.016722382	0.043567931	8	11	6	16	23	22
7846	TUBA1A	mRNA	3818.12	1764.29	-1.113771148	6.32E-78	1.27E-75	1754.04	1611.98	1865.07	3902.38	3867.25	3891.76
7869	SEMA3B	mRNA	19	5.06	-1.908393091	0.001491073	0.005044374	7.77	2.97	6.4	19.57	21.5	18.33
79012	CAMKV	mRNA	14.08	2.7	-2.382924891	0.001999711	0.006552227	0	5	3	13	15	15
79057	PRRG3	mRNA	19.36	3.72	-2.381714177	7.79E-04	0.002792505	2.69	4.71	5.34	22.25	31.73	6.04
79092	CARD14	mRNA	47.8	17.21	-1.474093991	2.41E-05	1.14E-04	14.71	18.18	19.95	43.34	49.57	54.25
79102	RNF26	mRNA	1395.56	851.58	-0.71263856	7.04E-26	2.22E-24	837	825	863	1455	1369	1438
79149	ZSCAN5A	mRNA	105.08	67.75	-0.633143056	0.002576332	0.008246963	72.54	67.96	62.63	90.5	116.61	115.43
79153	GDPD3	mRNA	67.46	40.81	-0.725019464	0.005421019	0.016054984	45	33	43	71	67	68
79154	DHRS11	mRNA	75.64	50.55	-0.581530108	0.017607059	0.045591073	47	61	42	83	77	71
79187	FSD1	mRNA	160.8	99.54	-0.69192205	5.27E-05	2.34E-04	93	91	111	161	166	164
79191	IRX3	mRNA	120.82	40.08	-1.591890814	2.35E-11	2.43E-10	43.38	49	27.36	138.97	115.29	116.29
79442	LRRC2	mRNA	87.4	56.28	-0.635008163	0.00582626	0.017131862	60.47	58.67	49.86	97.76	74.17	96.54
79598	CEP97	mRNA	743.25	504.42	-0.559224383	2.65E-10	2.41E-09	549.19	453.61	494.62	749.04	749	772.91
79605	PGBD5	mRNA	72.7	32.03	-1.182565891	1.02E-05	5.11E-05	33.5	32.38	30.8	72.26	80.91	70.31
79618	HMBOX1	mRNA	1244.2	879.55	-0.500373965	3.41E-13	4.28E-12	868.67	920.82	821.38	1259.09	1259.15	1282.29
79630	C1orf54	mRNA	24.22	11.46	-1.080064773	0.017278269	0.044840608	14	10.15	10	25.48	23.2	26.03
79639	TMEM53	mRNA	52.72	27.99	-0.913575442	0.002325888	0.007512735	26.71	30.22	27.43	50.64	58.51	53.4
79641	ROGDI	mRNA	81.93	40.17	-1.028433621	1.13E-04	4.73E-04	31	42	46	93	94	63
79659	DYNC2H1	mRNA	110.94	73.79	-0.588167796	0.004274741	0.013010148	77	79	63	107	100	132
79673	ZNF329	mRNA	239.28	128.08	-0.901702129	1.15E-09	9.70E-09	134.35	132.27	114.24	241.6	224.22	266.22
79696	ZC2HC1C	mRNA	56.3	31.7	-0.828441195	0.006319348	0.018468652	24.4	38.18	32.24	60.02	44.36	68.3
79716	NPEPL1	mRNA	797.83	449.46	-0.827889764	3.35E-21	7.76E-20	440	457	436	822	748	867
79733	E2F8	mRNA	2024.19	1170.37	-0.790384487	3.02E-35	1.55E-33	1202.27	1192.21	1078.51	2034	1976.26	2173
79739	TTLL7	mRNA	131.24	81.18	-0.693117362	4.09E-04	0.001549057	87.93	92.79	62.35	122.92	134.33	145.11
79788	ZNF665	mRNA	114.25	68.73	-0.733130079	5.83E-04	0.002143245	62.31	88.69	54.18	116.27	112.34	121.46
79801	SHCBP1	mRNA	3317.8	1968.52	-0.753116062	5.77E-42	3.92E-40	1924.2	1932.09	1981.98	3213.96	3351.54	3570.64
79802	HHIPL2	mRNA	247.47	164.33	-0.590688141	2.75E-04	0.001074105	165	206	117	252	243	261
79816	TLE6	mRNA	17.68	6.75	-1.390493284	0.016284075	0.042582047	7	6	7	11	26	17
79830	ZMYM1	mRNA	393.17	258.29	-0.606184132	7.19E-08	4.89E-07	263.82	249.61	254.91	394.84	372.8	435.68
79834	PEAK1	mRNA	846	559.55	-0.596379545	5.47E-10	4.77E-09	597.62	613.76	451.09	859.61	858.56	867.58
79841	AGBL2	mRNA	110.32	44.85	-1.298688318	1.12E-08	8.40E-08	51	37	45.4	103	113	121
79844	ZDHHC11	mRNA	244.87	89.67	-1.449324604	2.61E-20	5.73E-19	96.49	87.24	83.31	246.32	237.26	265.84
79866	BORA	mRNA	1025.57	577.4	-0.828782647	3.07E-26	9.87E-25	556.95	569.71	587.38	1088.63	990.33	1054.38
79867	TCTN2	mRNA	151.24	72.82	-1.054391067	3.16E-08	2.26E-07	64.53	84.65	68.94	137.37	159.22	166.72
79885	HDAC11	mRNA	38.99	20.89	-0.900410632	0.014514288	0.038505748	28.7	18.11	16.52	47.91	43.07	29.97
79906	MORN1	mRNA	45.84	24.96	-0.876753993	0.006507462	0.018973512	26	21	27	48	41	51
79957	PAQR6	mRNA	102.49	50.87	-1.01049325	7.80E-06	3.99E-05	57	54	40	110	107	96
79959	CEP76	mRNA	502.93	344.53	-0.545719361	2.39E-08	1.73E-07	350.73	352.82	320.01	523.51	502.52	511.74
79966	SCD5	mRNA	134.97	88.01	-0.616860961	0.001278873	0.004383113	83.9	94.93	84.1	161.5	136.57	115.24
79969	ATAT1	mRNA	99.59	68.17	-0.546936546	0.010275464	0.028416179	61	65	76	112	102	90
80004	ESRP2	mRNA	39.31	19.91	-0.981131472	0.007321224	0.021082978	23.74	12.14	24.61	38.21	45.75	37.51
80005	DOCK5	mRNA	54.65	20.88	-1.387924043	3.07E-05	1.43E-04	22	25	15	61	43	63
80020	FOXRED2	mRNA	607.82	423.48	-0.521336438	1.21E-08	9.10E-08	427.98	425.1	404.69	629.25	644.33	583.25
80022	MYO15B	mRNA	476.41	207.85	-1.196627731	1.50E-21	3.54E-20	222	234	161	472	516	467
80023	NRSN2	mRNA	204.06	89.06	-1.196129057	1.12E-12	1.34E-11	83	86.72	95.73	200.94	231.39	192.67
80032	ZNF556	mRNA	141.77	95.7	-0.566981536	0.001486245	0.005029024	101.82	103.89	80.88	146.99	147.13	140.87
80071	CCDC15	mRNA	308.08	120.36	-1.355918485	9.09E-23	2.34E-21	121	122	114	316	297	328
80119	PIF1	mRNA	935.93	229.28	-2.029270199	2.34E-101	7.79E-99	237.92	222	221.96	948	996.32	914
80127	BBOF1	mRNA	82.15	48.16	-0.770355288	0.001786777	0.005930987	58.58	49.01	36.62	86.74	74.3	91.23
80162	PGGHG	mRNA	1586.81	668.52	-1.247085064	1.76E-72	2.95E-70	697	661	625	1601	1656	1589
80164	PRR36	mRNA	5.55	0.36	-3.94255887	0.009456188	0.026396243	0	0	1	5	9	3
80174	DBF4B	mRNA	1004.84	650.28	-0.627830602	2.67E-16	4.28E-15	655.56	672.42	602.92	977.42	1056.25	1036.37
80221	ACSF2	mRNA	306.82	198.29	-0.629744487	2.73E-07	1.72E-06	200	189	199	312.7	311	314.85
80256	FAM214B	mRNA	509.17	308.58	-0.722479407	5.23E-13	6.46E-12	303	300	312	495	533	527
80270	HSD3B7	mRNA	154.91	93.48	-0.728740556	4.06E-05	1.85E-04	89.67	81.49	107.03	154.95	162.56	157.29
8029	CUBN	mRNA	56.93	33.01	-0.786419633	0.007791534	0.022259317	35.32	38.55	25.6	47.07	58.87	69.96
80298	MTERF2	mRNA	188.55	111.59	-0.756798452	1.96E-06	1.10E-05	112.81	114.44	105.08	179.88	188.34	209.38
80318	GKAP1	mRNA	103.51	70.19	-0.56035165	0.007899967	0.022528136	56.96	74.84	78.57	111.74	106.96	99.58
80321	CEP70	mRNA	374.88	159.14	-1.23616203	9.81E-24	2.72E-22	159.49	162.01	151.3	379.07	371.93	395.08
80339	PNPLA3	mRNA	10.14	2.36	-2.103593239	0.013330009	0.035709219	3.15	2.94	2.48	10.68	6.7	15.67
80346	REEP4	mRNA	1191.94	841.4	-0.502457662	3.13E-13	3.93E-12	845	810	840	1193	1244	1203
80737	VWA7	mRNA	113.96	52.6	-1.115273731	1.88E-07	1.21E-06	56	48	52	125	110	113
80781	COL18A1	mRNA	1010.26	624.26	-0.694508339	1.26E-17	2.24E-16	662.81	624.46	566.25	1087.26	1023.08	975.55
80817	CEP44	mRNA	716.71	462.55	-0.631787123	1.04E-13	1.37E-12	470.39	466.26	436.12	736.15	709.24	744.71
80823	BHLHB9	mRNA	98.55	45.9	-1.102182751	4.89E-06	2.58E-05	34.68	47.6	55.9	99.67	89.92	113.94
80832	APOL4	mRNA	2220.66	1496.92	-0.568984448	1.17E-22	2.98E-21	1519.81	1432.17	1488.49	2176.46	2317.31	2289.19
80863	PRRT1	mRNA	15.71	5.74	-1.452383633	0.018636396	0.047954663	3.26	6	8	17	11	20
80864	EGFL8	mRNA	60.58	27.31	-1.149626968	8.88E-05	3.80E-04	26.16	30	25	69	58	58.46
8100	IFT88	mRNA	199.76	118.37	-0.754990944	1.08E-06	6.26E-06	108	126.91	117.49	202.93	212.4	196.82
81030	ZBP1	mRNA	219.47	113.7	-0.948739598	1.72E-09	1.42E-08	111	101.86	125.63	234.45	233.91	203.31
8110	DPF3	mRNA	115.54	80.55	-0.52058467	0.007876576	0.022467933	88.01	80	71	119.3	105	129
81543	LRRC3	mRNA	126.41	61.34	-1.043074315	3.20E-07	2.00E-06	60.57	69.38	53.43	139.56	128.81	119.97
81558	FAM117A	mRNA	1209.96	820.98	-0.559544621	2.79E-15	4.16E-14	782.12	807.17	845.09	1262.28	1198.84	1235.35
81562	LMAN2L	mRNA	201.65	126.13	-0.677005943	2.26E-05	1.07E-04	126	120	128	171	219	226
81563	C1orf21	mRNA	296.94	155.8	-0.930494364	2.40E-12	2.78E-11	153	153	156	280	302	325
81575	APOLD1	mRNA	204.65	143.66	-0.510469661	5.94E-04	0.00218036	127.02	157.13	142.89	209.49	204.34	212.71
81606	LBH	mRNA	6157.65	4087.23	-0.5912574	7.27E-40	4.52E-38	4012	3989	4118	6208	6326	6271
81610	FAM83D	mRNA	861.59	352.53	-1.289258047	1.24E-46	9.85E-45	326	341	378.01	869	892.13	870.54
81624	DIAPH3	mRNA	1054.5	658.98	-0.678255667	2.96E-18	5.50E-17	658.77	699.41	598.12	1032.74	1067.85	1122.35
81629	TSSK3	mRNA	66.79	37.72	-0.824362969	0.002778629	0.008840941	49.54	36.47	27.12	71.74	68.05	65.64
81691	REXO5	mRNA	521.68	249.84	-1.062186562	2.21E-22	5.54E-21	275	226	240	536	554	503
81788	NUAK2	mRNA	221.38	87.02	-1.347058287	1.86E-16	3.03E-15	79.76	89.94	90.82	211.87	244.37	221.97
81794	ADAMTS10	mRNA	95.9	15.85	-2.597541015	1.12E-17	1.99E-16	17	15	15	86	98	109
81855	SFXN3	mRNA	1408.79	990.03	-0.50891413	7.57E-14	1.00E-12	1026.85	936.45	974.03	1423.01	1493.01	1386.43
81888	HYI	mRNA	132.65	79.33	-0.74156187	1.80E-04	7.25E-04	65.37	74.85	96.55	125.24	145.59	135.2
81930	KIF18A	mRNA	1058.18	502.75	-1.073663286	1.85E-42	1.30E-40	494	506	491	1018	1097	1117
8209	GATD3A	mRNA	221.76	151.54	-0.549317649	0.001303056	0.004458041	132.97	145.96	172.27	283.07	186.58	208.87
8237	USP11	mRNA	1280.08	863.3	-0.568300292	5.34E-17	9.08E-16	859	844	857	1343	1294	1272
8277	TKTL1	mRNA	87.13	31.75	-1.456417757	1.08E-07	7.19E-07	27	23	44	95	82	89
8291	DYSF	mRNA	56.67	33.77	-0.746999705	0.010701211	0.029461568	24	34	42	59	58	56
8302	KLRC4	mRNA	35.36	18.91	-0.903415559	0.015036395	0.03970803	17.09	15.44	24.07	33.09	35.85	40.46
8313	AXIN2	mRNA	153.53	71.45	-1.103449626	3.83E-09	3.06E-08	76	73	63	140	163	166
8320	EOMES	mRNA	88.71	45.18	-0.973443522	4.92E-05	2.20E-04	40	51	43	92	79	100
8334	H2AC6	mRNA	101.49	42.82	-1.245105991	5.92E-08	4.07E-07	46.68	40.88	41.75	99.65	104.92	107.85
83401	ELOVL3	mRNA	14.74	4.72	-1.64259557	0.012125394	0.032931382	2.14	8.47	4.89	16.33	15.19	14.06
83449	PMFBP1	mRNA	26.53	12.8	-1.05114725	0.017351187	0.045022957	17	11	10	33	25	23
83461	CDCA3	mRNA	1743.15	604.24	-1.528515221	3.43E-106	1.26E-103	614.34	593.54	585.54	1852.49	1757.32	1714.48
83463	MXD3	mRNA	862.96	286.68	-1.589851918	4.15E-64	5.83E-62	284.31	272.51	294.97	937.61	858.02	840.69
8347	H2BC4	mRNA	48.78	25.29	-0.947767211	0.002764703	0.008798586	21.77	30.36	24.82	47.12	48.98	54.13
8349	H2BC21	mRNA	55.66	32.39	-0.781149097	0.007007822	0.020251329	27.53	33.01	36.11	50.21	60.24	60.28
8351	H3C4	mRNA	18.33	7.08	-1.372647425	0.012200023	0.033102437	7	8	6.89	16.28	18.32	22
8353	H3C6	mRNA	67.1	37.05	-0.85688007	0.001495668	0.005056949	44.3	38.35	28.07	70.19	65.49	70.63
83540	NUF2	mRNA	2332.15	1269.23	-0.877712448	1.47E-43	1.07E-41	1278	1171	1314	2341	2302	2480
83541	FAM110A	mRNA	514.49	348.56	-0.561718607	6.92E-08	4.72E-07	323	324	386	512.06	541	518.27
83543	AIF1L	mRNA	15.07	5.39	-1.482795669	0.016582848	0.043250029	5	7	4	17	17	12
8355	H3C8	mRNA	11.13	2.02	-2.46130744	0.004243069	0.012922857	2	3	1	8	14	12
83719	YPEL3	mRNA	914.12	580.58	-0.654894205	1.95E-14	2.69E-13	558	549	614	997	922	872
83723	TLCD3B	mRNA	86.76	21.9	-1.986243911	9.45E-12	1.02E-10	30.99	19.12	16.18	95.75	82.85	88.63
83758	RBP5	mRNA	167.27	96.26	-0.797231737	7.78E-05	3.37E-04	127	98	61	177	162	172
83759	RBM4B	mRNA	490.61	325.88	-0.590211874	1.72E-08	1.27E-07	292.64	330.09	344.62	523.07	495.69	480.6
83853	ROPN1L	mRNA	99.55	65.81	-0.59716284	0.007157416	0.020655999	58.88	62.87	75.17	82.72	117.68	105.92
83856	FSD1L	mRNA	411.54	255.46	-0.687955414	9.04E-10	7.70E-09	277	258	223.04	415.03	419.95	423
83862	TMEM120A	mRNA	454.17	293.47	-0.630025124	1.86E-09	1.53E-08	281	280	309	463	450	474
83888	FGFBP2	mRNA	229.33	96.18	-1.253570348	9.13E-14	1.20E-12	90	84	111	258	238	204
83903	HASPIN	mRNA	968.59	631.17	-0.617847638	1.91E-16	3.11E-15	623.17	646.38	603.93	1003.91	979.38	976.13
8398	PLA2G6	mRNA	341.92	225.91	-0.597893057	5.24E-07	3.19E-06	229	224	217	358	366	320
83998	REG4	mRNA	128.11	90.09	-0.507963225	0.013253373	0.035542482	101	67	99	147	137	107
84000	TMPRSS13	mRNA	91.67	37.07	-1.306279928	1.14E-07	7.56E-07	38	42	30	91	95	94
84033	OBSCN	mRNA	260.28	105.48	-1.303068968	8.92E-18	1.61E-16	114	110	89	250	278	267
84058	WDR54	mRNA	555.67	332.19	-0.74221479	1.43E-14	1.99E-13	324	325	336	580	544	573
84073	MYCBPAP	mRNA	77.95	40.8	-0.933909935	1.80E-04	7.25E-04	38.97	44.83	39.63	82.79	83.11	73.73
84074	QRICH2	mRNA	114.24	49.54	-1.205438824	6.53E-08	4.47E-07	60	44	43.84	104	120	125.1
8408	ULK1	mRNA	993.69	574.75	-0.789863881	4.73E-20	1.02E-18	607	571	527	1047	1071	916
84083	ZRANB3	mRNA	141.78	90.72	-0.644109377	2.78E-04	0.001085304	84.09	93.17	92.13	139.34	146.15	148.96
841	CASP8	mRNA	5873.02	3144.17	-0.901423877	1.11E-74	1.94E-72	3116.88	2984.59	3222.52	5919.33	5886.86	6132.3
84106	PRAM1	mRNA	31.13	7.76	-2.004143722	3.22E-05	1.49E-04	8	6	9	41	30	24
84141	EVA1A	mRNA	43.89	16.22	-1.436550426	1.20E-04	5.02E-04	11	14	23	48	39	47
84215	ZNF541	mRNA	21.3	7.77	-1.455558557	0.004977581	0.014871653	7	6	10	23	23	19
84221	SPATC1L	mRNA	91.01	62.71	-0.537278742	0.013568842	0.03628154	63	62	61	81	99	98
84224	NBPF3	mRNA	477.68	285.17	-0.744217551	7.95E-13	9.67E-12	304.53	281.58	261.44	484.73	480.48	495.09
84239	ATP13A4	mRNA	59.24	35.72	-0.730042817	0.010940008	0.030051986	47.89	28.74	31.32	57.76	58.14	66.78
84247	RTL6	mRNA	732.71	514.78	-0.509273677	4.13E-09	3.28E-08	556	484	487	722	740	776
8425	LTBP4	mRNA	778.09	508.27	-0.614357709	2.29E-13	2.92E-12	508	481	518	783	822	771
84314	TMEM107	mRNA	294.39	139.01	-1.082523958	7.09E-15	1.01E-13	131.77	125.32	156.16	292.32	301.7	306.17
84329	HVCN1	mRNA	763.63	337.34	-1.178642921	7.97E-37	4.32E-35	321.8	317.98	362.01	789.62	752.1	791.55
8434	RECK	mRNA	156.86	105.94	-0.566201827	8.26E-04	0.002944902	100	97.02	117	156.87	162	161.99
8435	SOAT2	mRNA	126.73	38.12	-1.733084958	1.08E-13	1.41E-12	44	26	43	127	129	131
84436	ZNF528	mRNA	201.06	125.44	-0.680626343	6.07E-06	3.15E-05	124.28	125.66	123.96	213.37	200.76	201.41
84443	FRMPD3	mRNA	22.58	3.7	-2.607895444	2.49E-05	1.18E-04	5	4	2	22	23	24
84460	ZMAT1	mRNA	113.88	58.61	-0.958288263	1.39E-05	6.86E-05	72.69	56.13	46.68	105.92	110.01	133.12
84464	SLX4	mRNA	1082.75	655.92	-0.723107169	9.62E-16	1.47E-14	729.84	682.21	536.87	1116.67	1091.7	1100.99
84542	SANBR	mRNA	410.89	240.65	-0.771856229	1.09E-11	1.17E-10	242.74	261.49	211.28	410.94	424.36	421.92
84557	MAP1LC3A	mRNA	169.99	52.61	-1.691941318	5.32E-18	9.73E-17	47	56	53	183.01	177	159
84617	TUBB6	mRNA	592.63	326.22	-0.86125578	3.63E-17	6.27E-16	296.56	321	350.81	559.77	613.32	638.55
84627	ZNF469	mRNA	107.37	62.6	-0.778363697	0.001439496	0.004882308	69	80	37	93	126	109
84662	GLIS2	mRNA	181.1	96.11	-0.914020201	7.85E-08	5.32E-07	108	80	97	188	188	177
84671	ZNF347	mRNA	270.76	167.19	-0.695546936	7.95E-07	4.72E-06	150.05	198.89	148.7	272.84	272.09	283.27
84699	CREB3L3	mRNA	23.58	5.39	-2.128944437	1.23E-04	5.15E-04	6	6	4	28	24	20
84717	HDGFL2	mRNA	1415.51	926.58	-0.611330326	2.43E-21	5.68E-20	915	935	898	1426	1450	1447
84722	PSRC1	mRNA	450.57	97.14	-2.213653767	9.34E-62	1.20E-59	95	90	103	448	463	465
84775	ZNF607	mRNA	108.06	72.21	-0.581614098	0.004128715	0.012605672	66.05	67.82	81.08	105.05	111.63	114.11
84787	KMT5C	mRNA	253.74	169.56	-0.581583437	1.29E-05	6.38E-05	173	175	155	255	258	262
84790	TUBA1C	mRNA	6938.12	3930.03	-0.820004999	3.60E-55	3.87E-53	3825.42	3699.46	4126.52	7012.11	6922.01	7256.13
84795	PYROXD2	mRNA	90.37	49.19	-0.877410138	1.89E-04	7.58E-04	59	47	40	98	90	88
84868	HAVCR2	mRNA	1223.33	750.39	-0.705100715	1.01E-23	2.79E-22	749.18	716.33	760.99	1256.35	1220.37	1260.21
84874	ZNF514	mRNA	236.69	166.14	-0.510650953	2.72E-04	0.001064738	178	172.95	143.05	227.61	249.62	247.14
84889	SLC7A3	mRNA	262.58	95.43	-1.460246235	6.18E-22	1.52E-20	92	97	94	271	250	281
84904	ARHGEF39	mRNA	517.95	217.14	-1.254173658	1.14E-31	4.95E-30	219.99	214.27	211.96	528.87	505.05	549.82
84913	ATOH8	mRNA	6.89	0.68	-3.346664334	0.011521487	0.031469245	0	0	2	9	7	5
84930	MASTL	mRNA	1388.62	954.78	-0.540421493	2.56E-16	4.11E-15	957.03	974.56	901.11	1372.14	1447.02	1422.58
84940	CORO6	mRNA	204.63	66.75	-1.616144614	1.64E-20	3.66E-19	66.65	70.36	62.04	212.49	201.88	212.35
84962	AJUBA	mRNA	36.68	19.57	-0.906604761	0.012074137	0.032798632	16.7	21.05	21.52	42.82	34.1	36.07
84968	PNMA6A	mRNA	13.44	2.7	-2.31429382	0.002589799	0.008284671	1	3	4	17	14	10
84984	CEP19	mRNA	441.68	290.33	-0.605315373	5.89E-09	4.60E-08	285.59	291.03	285.77	430.36	454.29	465.9
84986	ARHGAP19	mRNA	3263.59	1781.43	-0.873424492	9.16E-61	1.16E-58	1807	1791	1686	3218	3322	3428
85012	TCEAL3	mRNA	134.63	74.56	-0.85249689	9.19E-06	4.67E-05	73.2	67.99	81	141.93	146.01	124.28
8522	GAS7	mRNA	102.23	24.29	-2.073482993	1.13E-12	1.36E-11	17.71	30.03	25.94	136.36	92.5	84.63
8536	CAMK1	mRNA	275.68	193.3	-0.512163222	9.77E-05	4.15E-04	188.9	177.64	208.32	278.12	263.07	301.99
85360	SYDE1	mRNA	20.29	8.41	-1.269964309	0.016539103	0.043155473	8	13	4	18	22	22
85376	RIMBP3	mRNA	113.34	63.82	-0.828638731	1.55E-04	6.32E-04	52.88	57.46	80.02	129.56	107.24	110.28
85407	NKD1	mRNA	156.52	58.34	-1.423925784	8.04E-12	8.76E-11	42.26	76.94	55.35	167.3	153.83	158.72
85409	NKD2	mRNA	318.93	140.3	-1.184683816	3.45E-19	6.84E-18	142	129	145	321	322	331
85415	RHPN2	mRNA	61.88	32.7	-0.920395939	0.001319143	0.004507725	38.58	29.3	30.7	74.59	52.05	63.9
85478	CCDC65	mRNA	97.22	63.05	-0.624714836	0.005550041	0.016392157	74	50	63	83	104	110
8609	KLF7	mRNA	969.46	557.89	-0.797209179	5.21E-24	1.47E-22	579	564	512	953	1004	1004
8612	PLPP2	mRNA	16.38	3.71	-2.141826045	0.001181491	0.004086629	3	4	4	18	16	16
863	CBFA2T3	mRNA	51.74	29.34	-0.818458733	0.005822928	0.017124976	31	27	29	54	51	53
8643	PTCH2	mRNA	18.34	4.39	-2.062144872	0.001048701	0.003663987	2	4	7	16	21	19
8644	AKR1C3	mRNA	98.21	48.25	-1.025426633	1.03E-05	5.16E-05	45.83	44.9	54.79	98.52	87.45	115.34
8660	IRS2	mRNA	393.33	247.51	-0.668249102	8.01E-09	6.13E-08	248.49	244.51	242.83	384.34	444.67	373.84
8705	B3GALT4	mRNA	325.85	191.62	-0.765983151	7.77E-10	6.67E-09	185.3	177.62	206.46	332	336.62	327.97
8722	CTSF	mRNA	150.01	45.87	-1.709443667	1.29E-16	2.13E-15	46	43	47	157	159	142
8745	ADAM23	mRNA	138.19	88.04	-0.650508683	5.40E-04	0.002001418	71	100	90	150	132	140
8787	RGS9	mRNA	507.55	296.73	-0.774407688	4.02E-14	5.43E-13	277	317	286	531	507	512
8832	CD84	mRNA	1236.18	822.47	-0.587862079	3.16E-12	3.61E-11	885.97	860.83	696.28	1166.1	1304.3	1306.46
8836	GGH	mRNA	976.79	684.58	-0.512828494	2.88E-10	2.62E-09	641.75	644.08	744.49	975.77	991.11	1017.02
8857	FCGBP	mRNA	232.77	78.18	-1.57400372	3.87E-21	8.95E-20	85	82	65	222	250	239
8858	PROZ	mRNA	14.09	4.39	-1.680716423	0.012058406	0.032764894	2	4	7	15	13	15
8862	APLN	mRNA	32.11	9.11	-1.817330449	6.24E-05	2.74E-04	6	11	10	33	37	28
8867	SYNJ1	mRNA	767.7	508.8	-0.593440334	1.44E-10	1.36E-09	528.19	553.06	429.29	761.5	776.61	808.8
8869	ST3GAL5	mRNA	487.35	244.54	-0.994873538	1.48E-19	3.06E-18	227	246.76	252.01	498	527	463.99
890	CCNA2	mRNA	6513.09	2455.73	-1.407187406	1.00E-208	5.76E-205	2438.9	2392.11	2452.85	6639.46	6565.11	6687.67
8908	GYG2	mRNA	3.1	0.18	-4.136550415	0.017137595	0.044502133	0	0	0	3	3	4
891	CCNB1	mRNA	5762.38	2512.27	-1.197674955	9.30E-119	5.19E-116	2367	2487	2594	5837	5746	6016
8911	CACNA1I	mRNA	398.79	91.35	-2.126135071	6.10E-52	5.92E-50	90	101	80	395.31	414.96	409.42
8912	CACNA1H	mRNA	16.04	6.06	-1.403490316	0.017383414	0.045093039	7	7	4	17	14.04	18.03
8938	BAIAP3	mRNA	49.46	21.93	-1.173078707	5.12E-04	0.001906415	20.54	20.45	25.65	64.31	39.9	48.93
8969	H2AC11	mRNA	25.54	9.12	-1.486386986	0.001907491	0.006284613	6	9	12	24	26.93	28
8970	H2BC11	mRNA	16.7	6.4	-1.383025149	0.019411674	0.049734861	10.05	3.26	6.38	20.74	16.92	15.84
8971	H1-10	mRNA	2800.53	1887.79	-0.569002831	3.19E-15	4.72E-14	1713	1796	2085	2917	2926	2708
89766	UMODL1	mRNA	22.29	6.41	-1.796890125	9.26E-04	0.00326986	5	6	8	24	27	17
89777	SERPINB12	mRNA	7.21	1.02	-2.826669621	0.016120066	0.042234231	0	0	3.08	9.01	6.03	7.85
89801	PPP1R3F	mRNA	510.48	349.35	-0.547183475	1.30E-08	9.71E-08	346.02	346.73	344.69	529.27	506.18	524.61
89832	CHRFAM7A	mRNA	73.36	43.8	-0.744194568	0.003902888	0.011986056	50.8	46.26	34.29	84.07	76.24	64.37
89839	ARHGAP11B	mRNA	769.62	409.41	-0.910581207	1.46E-20	3.28E-19	413.2	457.31	345.84	778.49	743.43	830.41
89891	DYNC2I2	mRNA	793.88	544.03	-0.545233302	1.17E-10	1.12E-09	522	539	552	861	798	765
899	CCNF	mRNA	3370.58	1202.52	-1.486934505	1.23E-156	1.12E-153	1240.73	1202.46	1125.61	3364.49	3486.73	3444.88
89953	KLC4	mRNA	207.86	114.64	-0.85848545	3.78E-08	2.67E-07	116.56	111.9	113.39	203.31	196.92	236.86
89958	SAPCD2	mRNA	1734.51	1044.37	-0.731900971	5.42E-30	2.15E-28	1074	1055.02	969	1746	1824	1727
8996	NOL3	mRNA	135.58	77.23	-0.812031346	1.35E-05	6.66E-05	73.11	80.22	76.18	146.89	137.9	131.15
9001	HAP1	mRNA	10.79	2.36	-2.193871693	0.008167735	0.0232113	2	3	2	10	8	15
90060	CCDC120	mRNA	349.03	186.78	-0.902041076	7.19E-14	9.52E-13	186.34	192.57	176.19	358.96	349.27	359.32
901	CCNG2	mRNA	1103.4	211.75	-2.381520542	2.41E-149	1.89E-146	211	212	205	1120	1100	1150
90102	PHLDB2	mRNA	231.15	88.03	-1.392827358	3.77E-18	6.97E-17	91	78	92	227	231	248
9016	SLC25A14	mRNA	207.26	137.92	-0.587665317	7.34E-05	3.19E-04	130.76	144.61	135.23	222.48	196.27	215.2
90161	HS6ST2	mRNA	16.02	5.06	-1.66375633	0.012984488	0.034936844	8	2	5	15	8	26
9022	CLIC3	mRNA	223.04	86.68	-1.363592427	3.51E-17	6.08E-16	87	82	88	232	237	212
9028	RHBDL1	mRNA	37	20.89	-0.824535178	0.019386189	0.049691664	24	21	17	38	38	37
90317	ZNF616	mRNA	197.82	117.04	-0.757176577	2.81E-06	1.54E-05	99.51	130.34	118.7	195.2	219.12	190.63
90338	ZNF160	mRNA	635.5	435.59	-0.544922231	1.12E-09	9.46E-09	424.51	457.14	411.39	650.16	624.85	667.21
9034	CCRL2	mRNA	135.91	89.32	-0.605521385	9.54E-04	0.00336167	98	87	80	143	146	126
90381	TICRR	mRNA	1545.71	842.85	-0.874932212	5.91E-32	2.61E-30	866	903	732	1533	1601	1587
90417	KNSTRN	mRNA	1288.96	612.56	-1.073287391	2.13E-48	1.79E-46	607	637	573	1262	1314	1361
90427	BMF	mRNA	2628.68	1467.54	-0.84094195	4.89E-49	4.33E-47	1468	1442	1442	2670	2781	2576.27
90506	LRRC46	mRNA	22.59	8.09	-1.481727109	0.003166026	0.009934931	7	10	7	24	23	22
9055	PRC1	mRNA	5470.9	2117.65	-1.369314819	1.84E-186	3.52E-183	2116	2081	2083	5492	5519	5698
90557	CCDC74A	mRNA	91.37	39.49	-1.210047152	1.18E-06	6.82E-06	30.35	39.26	48.18	87.65	95.13	97.18
90594	ZNF439	mRNA	63.81	24.98	-1.353058821	1.75E-05	8.50E-05	21.82	21.63	32.16	56.96	55.76	84.78
90673	PPP1R3E	mRNA	343.85	201.99	-0.767462705	1.27E-10	1.21E-09	197.2	203.87	199.24	363.78	348.69	339.45
9069	CLDN12	mRNA	123.43	39.78	-1.633526631	1.18E-12	1.41E-11	34	48	36	112	135	130
90826	PRMT9	mRNA	501.99	353.55	-0.505764705	4.25E-07	2.62E-06	337.65	333.73	378.13	510.8	502.81	521.27
9098	USP6	mRNA	74.31	45.17	-0.718112022	0.004800499	0.014412336	55.02	36.22	43.63	67.58	78.83	82.74
90990	KIFC2	mRNA	593.95	343.52	-0.789915664	4.20E-17	7.20E-16	354	345	320.47	602.07	604.56	608.12
91057	CCDC34	mRNA	429.27	266.42	-0.688162175	3.03E-10	2.74E-09	277	243	270	416	449	446
91120	ZNF682	mRNA	224.96	110.61	-1.024258634	5.36E-11	5.35E-10	124.98	93.11	111.13	228.59	233.29	226.05
91147	TMEM67	mRNA	87.06	60	-0.536988344	0.01678852	0.043707302	66.02	55.22	57.04	81.16	84.79	101.35
91151	TIGD7	mRNA	166.68	110.97	-0.58688606	3.45E-04	0.001321871	114.15	99.4	116.45	173.2	165.79	171.68
9117	SEC22C	mRNA	2480.14	1640.53	-0.596256271	2.46E-26	7.96E-25	1613.39	1701.5	1552.58	2505.29	2473.39	2597.46
9118	INA	mRNA	58.93	34.38	-0.777408419	0.005780451	0.017008737	34	37	31	68	51	61
9123	SLC16A3	mRNA	1228.14	758.54	-0.695179137	1.43E-21	3.39E-20	747	729	773.57	1281	1283.55	1186
9124	PDLIM1	mRNA	506.36	285.12	-0.828615899	1.68E-13	2.15E-12	285	244	316	523	537	486
91319	DERL3	mRNA	68.43	44.49	-0.620939048	0.013375453	0.035819852	44.3	48.49	40.23	71.81	67.28	71.3
9133	CCNB2	mRNA	3784.07	1317.3	-1.522358193	1.10E-140	7.02E-138	1249	1266	1390	3898	3687	3972
91409	CCDC74B	mRNA	33.72	16.15	-1.061592576	0.007830689	0.022352704	22.65	17.74	9.82	36.35	35.87	32.63
91433	RCCD1	mRNA	970.66	623.55	-0.638463307	1.31E-15	1.98E-14	590.46	641.36	618.12	1054.94	957.02	953.33
91442	FAAP24	mRNA	391.3	267.04	-0.551224743	3.63E-07	2.26E-06	270.22	265.34	257.03	395.22	408.92	392.98
9145	SYNGR1	mRNA	128.39	89.04	-0.527941441	0.005667028	0.01670913	86	87	91	117	155	120
91523	PCED1B	mRNA	1224.1	716.43	-0.772814518	3.58E-26	1.14E-24	693.62	688.43	743.3	1289.66	1220.32	1229.18
91544	UBXN11	mRNA	522.38	304.27	-0.779728737	3.38E-14	4.60E-13	290	292	320	528	560	507
91687	CENPL	mRNA	820.85	548.55	-0.581504096	3.08E-13	3.87E-12	546.91	559.06	522.3	813.83	849.87	845.66
9200	HACD1	mRNA	74.32	42.83	-0.795049113	0.001865416	0.00616361	38.56	45.74	44.4	85.26	62.07	80.13
9212	AURKB	mRNA	2965.73	1226.94	-1.273325694	3.28E-88	8.45E-86	1146	1195	1296	3155	2971	2930
92154	MTSS2	mRNA	204.04	34.73	-2.55457163	2.01E-34	1.01E-32	33	37	33	226	205	192
92211	CDHR1	mRNA	26.17	3.04	-3.10741612	1.97E-06	1.10E-05	1	4	4	19	25	36
9231	DLG5	mRNA	261.21	166.09	-0.653227507	4.67E-06	2.47E-05	177	182	134	249	266	283.01
9232	PTTG1	mRNA	1505.97	1002.02	-0.58779176	9.69E-17	1.61E-15	933	962	1075.54	1527.55	1523	1549
924	CD7	mRNA	3812.98	2662.04	-0.518387981	8.76E-16	1.35E-14	2506	2537	2847	4021	3994	3627
9253	NUMBL	mRNA	208.62	122.77	-0.764902938	4.07E-07	2.52E-06	119.01	119.07	126.4	221.06	214.12	202.71
9254	CACNA2D2	mRNA	46.16	19.19	-1.265926686	3.50E-04	0.001339196	18	27	12	46	49	46
9266	CYTH2	mRNA	1559.1	777.59	-1.003630443	3.24E-50	2.98E-48	760.13	787.59	759.93	1642.15	1580.59	1539.44
928	CD9	mRNA	688.8	476.85	-0.530556185	1.05E-07	7.01E-07	456	420	537	725	717	661
93	ACVR2B	mRNA	376.59	236.34	-0.672150844	7.63E-09	5.86E-08	252.02	225.25	224.06	374.71	411.42	365
9311	ASIC3	mRNA	38.31	7.08	-2.435761269	1.27E-07	8.36E-07	9	5	7	36	42	39
93129	ORAI3	mRNA	422.75	293.72	-0.525370555	6.72E-07	4.03E-06	279.06	303.15	289.3	419.86	448.21	424.38
93145	OLFM2	mRNA	125.09	85.34	-0.551588205	0.003418395	0.010647601	86	76	91	135	117	130
93233	ODAD1	mRNA	49.8	8.09	-2.621749327	8.69E-10	7.41E-09	9	8	7	51	62	39
9341	VAMP3	mRNA	597.01	412.94	-0.531820131	1.84E-08	1.35E-07	384.78	398.86	442.1	623.43	599.94	601.86
93589	CACNA2D4	mRNA	66.15	39.12	-0.757608684	0.004324166	0.013141352	43	32	41	62	73	67
9381	OTOF	mRNA	158.44	107.24	-0.563082513	9.24E-04	0.003266024	111	98	109	151	152	181
9415	FADS2	mRNA	2852.91	1375.92	-1.05203538	3.21E-80	7.03E-78	1344.57	1365	1371.02	2973.99	2895.35	2844.49
94235	GNG8	mRNA	85.48	52.96	-0.69080733	0.003140823	0.009865146	51.99	51.09	55.32	102.12	77.35	82.61
94241	TP53INP1	mRNA	900.63	543.17	-0.729528155	9.88E-18	1.77E-16	526	564	521	831	950	970
9445	ITM2B	mRNA	4573.2	3182.19	-0.523183806	4.83E-26	1.53E-24	3120.25	3084.84	3231.07	4692.51	4742.48	4531.85
9452	ITM2A	mRNA	3187.09	2173.03	-0.5525313	8.60E-23	2.22E-21	2102	2144	2197	3421	3180	3131
9455	HOMER2	mRNA	361.08	161.45	-1.161252377	7.35E-20	1.55E-18	178.57	156.69	145.97	361.59	354.59	388.2
9493	KIF23	mRNA	3331.84	1490.13	-1.160883036	5.32E-96	1.59E-93	1431	1457	1530	3355	3315	3506
9495	AKAP5	mRNA	213.85	150.37	-0.508039939	4.01E-04	0.001521676	155.35	148.36	143.31	226.71	223.1	204.07
952	CD38	mRNA	1263.98	802.91	-0.654667019	3.70E-22	9.19E-21	796.63	793.37	792.24	1298.55	1289.04	1273.03
9537	TP53I11	mRNA	32.42	9.79	-1.727068562	1.17E-04	4.89E-04	9	6	14	34	30.32	35
9585	KIF20B	mRNA	3908.68	2328.66	-0.747180351	2.34E-29	8.90E-28	2415	2443	2052	3683	3989	4268
9633	TESMIN	mRNA	117.22	50.97	-1.201571136	6.93E-08	4.72E-07	48.43	41.22	62.17	112.93	114.93	132.75
9638	FEZ1	mRNA	55.31	27.31	-1.018357533	0.001331715	0.004547986	20.58	36.23	25.62	44.96	61.26	64.3
9644	SH3PXD2A	mRNA	856.01	476.78	-0.844287813	1.23E-18	2.33E-17	501.03	517.83	397.55	881.7	916.31	817
966	CD59	mRNA	2807.63	1607.46	-0.804569885	1.33E-46	1.05E-44	1549.87	1576.18	1641.34	2777.9	2845.73	2953.43
9666	DZIP3	mRNA	712.02	462.45	-0.62263441	1.12E-11	1.20E-10	457.95	499.85	416.78	678.43	729.62	768.13
968	CD68	mRNA	437.19	305.56	-0.516816284	9.45E-07	5.56E-06	309.45	287.12	310.63	434.19	471.59	430.79
9687	GREB1	mRNA	51.75	23.6	-1.132749505	3.51E-04	0.001340224	21.33	28.1	21.84	55.41	55.41	48.5
9696	CROCC	mRNA	597.93	410.6	-0.542234879	3.96E-09	3.16E-08	418.98	421	379	633	601	592
9700	ESPL1	mRNA	4196.86	1548.71	-1.438246069	2.41E-158	2.31E-155	1545	1613	1436	4277	4304	4236
9706	ULK2	mRNA	478.38	255.23	-0.90632565	3.93E-18	7.25E-17	261.86	251.22	245.02	481.03	490.26	490.92
971	CD72	mRNA	58.94	31.03	-0.925704917	0.001079119	0.003763418	31.09	29.08	32	61	59	60.15
9710	GARRE1	mRNA	470.73	319.98	-0.556918349	2.89E-06	1.58E-05	358.53	343.17	249.04	482.93	455.61	501.71
9715	FAM131B	mRNA	87.13	49.88	-0.804656309	7.91E-04	0.002829743	59.08	46.16	43.06	94.3	97.19	75.16
9720	CCDC144A	mRNA	232.38	145.42	-0.676242221	9.86E-05	4.19E-04	159.67	177.37	96.06	233.71	223.46	254.7
973	CD79A	mRNA	90.08	43.52	-1.049456081	1.31E-05	6.46E-05	45	36	48	97	95	83
9737	GPRASP1	mRNA	74.31	15.5	-2.261125044	5.17E-12	5.78E-11	22.43	11	13.4	72.74	76.04	79.68
9746	CLSTN3	mRNA	3206.29	2113.96	-0.600953984	1.66E-29	6.40E-28	2198	2108	1965	3279	3267	3246
9755	TBKBP1	mRNA	136.89	88.66	-0.626667622	5.73E-04	0.00211144	89	93	81	150	140	128
9759	HDAC4	mRNA	1359.83	804.26	-0.757694353	2.53E-26	8.17E-25	808.97	851.07	727.94	1373.85	1407.12	1373.2
976	ADGRE5	mRNA	5186.39	3397.08	-0.610437214	4.53E-43	3.23E-41	3382.04	3345.91	3347.57	5257.25	5297	5285.78
9787	DLGAP5	mRNA	4029.47	1403.32	-1.521745067	3.56E-187	7.69E-184	1404	1403.64	1355.34	3990	4095.01	4222.08
9793	CKAP5	mRNA	7879.37	4223.36	-0.899690325	2.84E-56	3.19E-54	4373	4420	3739	7754	7943	8370
9805	SCRN1	mRNA	227.84	124.65	-0.870208606	3.75E-08	2.66E-07	127	146	97	221	238	237
9824	ARHGAP11A	mRNA	5880.38	3800.87	-0.629577524	4.22E-40	2.64E-38	3811.28	3862.23	3601.06	5795.62	5919.35	6247.65
9826	ARHGEF11	mRNA	376.57	172.29	-1.128115762	2.38E-20	5.24E-19	167	182	162	376	399	375
983	CDK1	mRNA	5032.17	2630.12	-0.936054219	3.83E-65	5.47E-63	2510	2547	2740	5017	4968	5385
9831	ZNF623	mRNA	845.42	497.21	-0.765815715	6.68E-20	1.41E-18	505	516	454	829	897	856
9833	MELK	mRNA	2521.37	1458.93	-0.789301971	4.08E-43	2.93E-41	1450.9	1405.02	1471.89	2497.5	2526.66	2678.8
9895	TECPR2	mRNA	275.41	192.72	-0.515046248	2.39E-04	9.45E-04	211.99	203.45	158.21	279.63	309.04	253.99
9901	SRGAP3	mRNA	150.6	52.88	-1.510004834	6.16E-13	7.54E-12	65.98	55.98	37	157.24	155.88	148.91
991	CDC20	mRNA	3766.59	2027.51	-0.893549915	1.99E-49	1.78E-47	1928	1942	2140	3976	3867	3658
9918	NCAPD2	mRNA	10298	5709.46	-0.850938283	7.56E-85	1.77E-82	5725.28	5855.47	5356.94	10298.72	10566.51	10587.66
9928	KIF14	mRNA	3210.86	1420.25	-1.176817272	4.72E-76	8.76E-74	1476.69	1472.58	1266.39	3118.56	3228.22	3462.09
994	CDC25B	mRNA	17100.89	11815.77	-0.533357791	3.63E-41	2.37E-39	11781	11536	11721	17555	17611	17056
9940	DLEC1	mRNA	74.33	45.84	-0.697465456	0.004586808	0.0138405	49.87	47.4	40.76	74.19	82.19	71.51
9945	GFPT2	mRNA	13.11	1.01	-3.693308817	3.66E-04	0.001391525	1	0	2	18	10	12
995	CDC25C	mRNA	531.72	149.04	-1.834920295	1.15E-55	1.26E-53	153	141	148	513	551.09	560.21
9963	SLC23A1	mRNA	30.47	12.81	-1.250302279	0.003475678	0.01081628	15	12	11	31	39.01	23
9976	CLEC2B	mRNA	477.12	308.53	-0.628949298	5.40E-10	4.72E-09	305.74	312	298	478	507	472.62
