# Supplementary material for: Effects of methionine deficiency on B7H3-DAP12-CAR-T cells in the treatment of lung squamous cell carcinoma
Source: Cell Death Dis. 2024 Jan 5;15(1):12. doi: 10.1038/s41419-023-06376-w (PMC10770166; doi:10.1038/s41419-023-06376-w)
Supplement: Supplementary file 7 — Supplementary Table S5 [file 41419_2023_6376_MOESM7_ESM.xls]

PeaksID	log2FC	logCPM	PValue	gene_name	Chr	Start	End
Merge_Treat_Control_10010	-4.905022849	5.790908622	1.02E-06		chr13	109424121	109424256
Merge_Treat_Control_10032	-5.313465694	0.47920141	0.000285964	SOX1-OT	chr13	112103793	112103869
Merge_Treat_Control_10038	-5.897229182	1.134551428	2.84E-05		chr13	112588540	112588669
Merge_Treat_Control_1004	-3.818746796	4.132363322	8.60E-05	CDKN2C	chr1	50969043	50969177
Merge_Treat_Control_10044	-1.883911079	4.229628496	0.035094196	LAMP1	chr13	113322952	113323063
Merge_Treat_Control_10047	-3.144588499	4.255222492	0.000734768	TFDP1	chr13	113585896	113586122
Merge_Treat_Control_10050	-3.074741456	1.17238662	0.00399788	GAS6-AS1	chr13	113817575	113817651
Merge_Treat_Control_10056	-2.90889997	4.138351207	0.0016523	RASA3	chr13	114043501	114043820
Merge_Treat_Control_10057	-3.547752816	4.063494231	0.000205245	RASA3	chr13	114044615	114044912
Merge_Treat_Control_10058	-2.445904266	3.044478395	0.010118736	RASA3	chr13	114099225	114099558
Merge_Treat_Control_10059	-2.962651203	4.189049112	0.001377062	RASA3	chr13	114099968	114100390
Merge_Treat_Control_10061	-2.464297058	3.243564881	0.008477395	CFAP97D2	chr13	114156435	114156796
Merge_Treat_Control_10063	-4.160422364	1.524638888	0.000292548		chr13	114281383	114281459
Merge_Treat_Control_10070	-8.065175405	-0.259792517	0.002843659		chr14	16045648	16045724
Merge_Treat_Control_10071	-6.186299548	1.49480118	8.53E-06		chr14	16055193	16055269
Merge_Treat_Control_10072	-5.023589706	3.529973092	2.72E-06		chr14	16055404	16055525
Merge_Treat_Control_10108	-4.059019361	10.84411437	1.59E-05	NA,RPPH1	chr14	20343088	20343383
Merge_Treat_Control_10127	-2.409824476	7.94187674	0.006063055	HNRNPC	chr14	21211105	21211419
Merge_Treat_Control_10128	-3.159996324	6.55627912	0.00052209	HNRNPC	chr14	21215854	21216111
Merge_Treat_Control_10129	-2.770311697	6.589753538	0.00196714	HNRNPC	chr14	21218384	21218851
Merge_Treat_Control_10130	-3.651778656	6.486050189	8.67E-05	HNRNPC	chr14	21219550	21219661
Merge_Treat_Control_10131	-3.359097469	6.504639155	0.000263779	HNRNPC	chr14	21221981	21222229
Merge_Treat_Control_10132	-3.049263543	6.553699891	0.000765297	HNRNPC	chr14	21226185	21226514
Merge_Treat_Control_10133	-3.378171121	6.494960863	0.000244146	HNRNPC	chr14	21226683	21226856
Merge_Treat_Control_10134	-3.930441366	6.926800082	3.05E-05	HNRNPC	chr14	21230269	21230410
Merge_Treat_Control_10135	-3.184772992	5.30190092	0.000529356	HNRNPC	chr14	21241099	21241217
Merge_Treat_Control_10136	-2.209893589	5.514191851	0.012402741	HNRNPC	chr14	21244865	21245240
Merge_Treat_Control_10137	-2.784557678	5.375214282	0.002021026	HNRNPC	chr14	21247659	21247826
Merge_Treat_Control_10141	-2.59707957	5.387992801	0.003808887	HNRNPC	chr14	21253925	21254058
Merge_Treat_Control_10143	-2.721596046	5.658666872	0.002428608	HNRNPC	chr14	21266789	21267071
Merge_Treat_Control_10155	-1.9873533	2.07177356	0.042613565		chr14	22122603	22122714
Merge_Treat_Control_10156	-3.139660596	5.615572303	0.000628853		chr14	22514127	22514290
Merge_Treat_Control_10157	-3.003106163	6.148729176	0.000940242		chr14	22527638	22527789
Merge_Treat_Control_10158	-1.776931237	7.951678969	0.038716306	TRAC	chr14	22551803	22552124
Merge_Treat_Control_10162	-2.700941955	1.616262097	0.009963019	OR6J1	chr14	22636612	22636688
Merge_Treat_Control_1020	-2.120858288	3.794771058	0.018719774	NRDC	chr1	51871202	51871456
Merge_Treat_Control_10237	-2.143915323	6.538325223	0.014291999		chr14	25266383	25266562
Merge_Treat_Control_1024	-2.016935965	3.852390654	0.026221117	NA,TXNDC12	chr1	52020569	52020733
Merge_Treat_Control_10272	-7.651932323	-0.616982668	0.011667115	NA	chr14	29483226	29483302
Merge_Treat_Control_1030	-3.299691652	0.71789377	0.005352624	TUT4	chr1	52504663	52504739
Merge_Treat_Control_10324	-1.955168321	3.469302388	0.030649114	BAZ1A	chr14	34773576	34773767
Merge_Treat_Control_10329	-2.076196228	2.978534696	0.027209579	BAZ1A	chr14	34824148	34824321
Merge_Treat_Control_10330	-2.063200396	2.668021229	0.028704807	BAZ1A	chr14	34845904	34846050
Merge_Treat_Control_10335	-2.198189994	2.838411111	0.021028739	PPP2R3C,FAM177A1	chr14	35091043	35091202
Merge_Treat_Control_1044	-4.082729196	4.513208313	2.88E-05	LRP8	chr1	53283390	53283592
Merge_Treat_Control_10454	-3.302086992	12.79457511	0.000278914	RN7SL1,RPS29	chr14	49586591	49586866
Merge_Treat_Control_10466	-3.503845712	9.953345637	0.000133169	RN7SL3	chr14	49853659	49853863
Merge_Treat_Control_10467	-3.362385528	12.71107098	0.000223645	NA,RN7SL2	chr14	49862560	49862816
Merge_Treat_Control_10491	-2.279555242	3.806353515	0.012945932	GNG2	chr14	51908795	51908962
Merge_Treat_Control_10523	-6.838774153	1.188541073	2.24E-05	CGRRF1	chr14	54510064	54510161
Merge_Treat_Control_10526	-1.921934527	2.77746037	0.042153843	GCH1	chr14	54863549	54863784
Merge_Treat_Control_10565	-2.01338247	2.902405594	0.028828391		chr14	57381057	57381208
Merge_Treat_Control_1057	-2.451920517	3.918495648	0.007471282	SSBP3	chr1	54276493	54276755
Merge_Treat_Control_1058	-2.376996091	4.947315846	0.008179925	SSBP3	chr1	54345866	54346289
Merge_Treat_Control_1059	-2.103757282	4.944672373	0.017680999	SSBP3	chr1	54359043	54359383
Merge_Treat_Control_10591	-4.729722539	3.309800067	5.88E-06	PPM1A	chr14	60249293	60249419
Merge_Treat_Control_1060	-2.527551091	4.840976149	0.004931962	SSBP3	chr1	54381269	54381650
Merge_Treat_Control_1061	-4.134239193	5.194328624	2.10E-05	SSBP3	chr1	54401854	54402011
Merge_Treat_Control_1062	-4.167669127	4.96147534	2.06E-05	SSBP3	chr1	54404539	54404675
Merge_Treat_Control_1063	-4.57413589	4.989796554	4.65E-06	SSBP3	chr1	54405901	54405988
Merge_Treat_Control_10631	-2.059528637	1.767098889	0.038568237	PPP2R5E	chr14	63424812	63424923
Merge_Treat_Control_10693	-1.794541409	5.268562983	0.039670627	EIF2S1	chr14	67383410	67383831
Merge_Treat_Control_10694	-7.185317499	2.803301925	1.36E-07	TMEM229B	chr14	67515402	67515479
Merge_Treat_Control_10709	-2.041585385	3.872156649	0.024276887	PPIAP6,RAD51B	chr14	68421636	68421755
Merge_Treat_Control_10714	-2.321320615	2.454516793	0.016434585	ACTN1	chr14	68898800	68898960
Merge_Treat_Control_10718	-2.014715153	6.856386734	0.020272838	ERH	chr14	69380141	69380503
Merge_Treat_Control_10720	-2.634320012	2.144873004	0.008252859	SLC39A9	chr14	69427082	69427193
Merge_Treat_Control_10729	-2.508981849	0.992269086	0.020057392	SRSF5	chr14	69732064	69732140
Merge_Treat_Control_10731	-3.042371759	5.255679963	0.000872116	RPL7AP6,SMOC1	chr14	69885926	69886114
Merge_Treat_Control_10786	-4.261583986	0.488465173	0.002116575	LIN52	chr14	74134406	74134482
Merge_Treat_Control_10792	-1.781225886	3.784590604	0.048324687	MIR4709,NPC2	chr14	74479987	74480168
Merge_Treat_Control_10793	-1.829055818	3.019301169	0.046614981	NPC2	chr14	74484334	74484508
Merge_Treat_Control_1087	-5.313465694	0.47920141	0.000285964	DAB1	chr1	57424150	57424226
Merge_Treat_Control_10870	-2.110949462	2.529839594	0.02644669	GTF2A1	chr14	81195197	81195308
Merge_Treat_Control_10882	-4.386788038	0.604532087	0.001280849		chr14	83587688	83587764
Merge_Treat_Control_10883	-5.051150217	0.221964697	0.000732646		chr14	83588410	83588487
Merge_Treat_Control_10929	-2.523596215	2.386983596	0.00935214	FOXN3	chr14	89325511	89325587
Merge_Treat_Control_1093	-2.508981849	0.992269086	0.020057392	DAB1	chr1	57984167	57984243
Merge_Treat_Control_10946	-5.03006619	5.918295632	6.13E-07	RN7SKP255,NA	chr14	89712579	89712670
Merge_Treat_Control_10959	-2.442694679	7.551295698	0.005563498	CALM1	chr14	90405270	90405594
Merge_Treat_Control_10960	-2.002073755	5.031950273	0.023359071	CALM1	chr14	90407887	90408216
Merge_Treat_Control_10983	-4.199151411	7.550214811	1.02E-05	GPR68	chr14	91233245	91233761
Merge_Treat_Control_10984	-3.395809774	3.909969128	0.000362832	NA,GPR68	chr14	91242755	91242857
Merge_Treat_Control_11	-2.122152678	3.380296344	0.020233479	NA,LINC01409	chr1	789093	789650
Merge_Treat_Control_11002	-2.603627487	2.295387649	0.008251023	CPSF2	chr14	92128972	92129083
Merge_Treat_Control_11009	-5.167529946	8.399596604	2.09E-07	LGMN	chr14	92719188	92719375
Merge_Treat_Control_11012	-2.716198105	3.525980726	0.00392633	ITPK1	chr14	93075213	93075485
Merge_Treat_Control_11019	-2.857347936	1.356310356	0.01012814		chr14	93829939	93830033
Merge_Treat_Control_11035	-3.037581569	1.506562962	0.00594568	SERPINA5	chr14	94577614	94577778
Merge_Treat_Control_11051	-2.332920146	4.425511574	0.009451447	SYNE3	chr14	95412970	95413058
Merge_Treat_Control_11063	-3.803622189	0.110684457	0.008203511		chr14	97002477	97002553
Merge_Treat_Control_11092	-1.888145144	3.593578538	0.037173889	BCL11B	chr14	99188252	99188398
Merge_Treat_Control_11093	-2.14133711	3.579836713	0.020284917	BCL11B	chr14	99219909	99220021
Merge_Treat_Control_11101	-5.194939775	2.743529752	4.87E-06	CCDC85C	chr14	99603388	99603484
Merge_Treat_Control_11105	-1.995175289	4.878756908	0.023992504	NA,EVL	chr14	100069897	100070360
Merge_Treat_Control_11107	-2.425803305	4.998149578	0.006801756	EVL	chr14	100110931	100111068
Merge_Treat_Control_11109	-1.774511025	5.864921118	0.041043778	EVL	chr14	100125308	100125703
Merge_Treat_Control_11118	-1.944573506	6.456698372	0.025013493	WARS1,NA	chr14	100334521	100334722
Merge_Treat_Control_11123	-2.666212457	1.311343177	0.014252316	WDR25	chr14	100451980	100452067
Merge_Treat_Control_11126	-3.564803002	0.497072322	0.003029173		chr14	101117677	101117753
Merge_Treat_Control_11128	-2.590547298	0.81506323	0.030962986	NA	chr14	101190228	101190304
Merge_Treat_Control_11132	-8.648341253	0.337924436	0.000341383	PPP2R5C	chr14	101761726	101761802
Merge_Treat_Control_11134	-2.827342224	4.430328373	0.002218814	PPP2R5C	chr14	101826997	101827155
Merge_Treat_Control_11140	-1.714648518	6.760655203	0.046552334	HSP90AA1	chr14	102082314	102082429
Merge_Treat_Control_11142	-1.947370747	8.011342611	0.024236539	HSP90AA1	chr14	102084414	102084843
Merge_Treat_Control_11144	-2.10472458	6.759234326	0.015686327	HSP90AA1	chr14	102085819	102085940
Merge_Treat_Control_11161	-2.007029344	2.299144203	0.039161722	RCOR1	chr14	102678017	102678119
Merge_Treat_Control_11168	-2.784027247	3.820745691	0.002825185	TRAF3	chr14	102876943	102877053
Merge_Treat_Control_11193	-2.739385047	1.039255554	0.015240223	NA	chr14	103875633	103875788
Merge_Treat_Control_11201	-2.020848613	2.140071759	0.03679012		chr14	104197355	104197539
Merge_Treat_Control_11202	-4.108912546	1.865318333	0.000276657		chr14	104204111	104204235
Merge_Treat_Control_11204	-2.018649997	1.682933991	0.046377407		chr14	104299162	104299273
Merge_Treat_Control_11265	-7.651932323	-0.616982668	0.011667115	POTEB2	chr15	20864327	20864403
Merge_Treat_Control_11321	-2.02112138	5.724497619	0.020797184		chr15	28413635	28413787
Merge_Treat_Control_11322	-2.011983991	5.124372256	0.022927988		chr15	28497851	28498015
Merge_Treat_Control_11331	-3.612034813	0.769327875	0.003915642	FAM189A1	chr15	29558576	29558662
Merge_Treat_Control_11357	-1.786119219	3.86897681	0.046482351	KLF13	chr15	31341382	31341741
Merge_Treat_Control_11358	-1.918326168	5.350376288	0.028357229	KLF13	chr15	31377466	31377783
Merge_Treat_Control_11383	-2.029418585	1.569970026	0.044985511	CHRM5,AVEN	chr15	33997635	33997746
Merge_Treat_Control_11393	-1.7502124	4.158945028	0.049017141	NOP10	chr15	34342933	34343050
Merge_Treat_Control_11435	-3.778897915	4.510473145	8.87E-05	FAM98B	chr15	38465312	38465466
Merge_Treat_Control_11436	-4.352842607	5.252655875	8.56E-06	FAM98B	chr15	38470281	38470469
Merge_Treat_Control_11437	-4.424184271	6.695505094	4.56E-06	FAM98B	chr15	38473453	38473685
Merge_Treat_Control_11438	-4.688738917	9.178346755	1.34E-06	FAM98B	chr15	38474176	38474402
Merge_Treat_Control_11439	-4.625987095	9.435540268	1.73E-06	FAM98B	chr15	38481211	38481503
Merge_Treat_Control_11440	-3.823823776	6.166691228	5.11E-05	FAM98B	chr15	38484147	38484370
Merge_Treat_Control_11441	-4.252156368	8.47833732	7.83E-06	FAM98B	chr15	38484513	38485236
Merge_Treat_Control_11443	-1.830254947	4.427190671	0.040031312	RASGRP1	chr15	38557308	38557551
Merge_Treat_Control_11444	-1.873850264	4.210909302	0.034734211	RASGRP1	chr15	38557712	38557859
Merge_Treat_Control_1145	-2.061240229	2.123539516	0.03679012	PGM1	chr1	63596122	63596248
Merge_Treat_Control_1147	-4.730299845	-0.060404559	0.002220049		chr1	63686641	63686717
Merge_Treat_Control_11477	-5.735590294	4.653602371	9.80E-08	DISP2	chr15	40358197	40358320
Merge_Treat_Control_11506	-1.756373072	3.959926596	0.04846336	NA,NUSAP1	chr15	41377180	41377335
Merge_Treat_Control_11541	-2.796062372	1.939349287	0.005876651	TTBK2	chr15	42920473	42920549
Merge_Treat_Control_11575	-1.981899712	3.011375158	0.031930781	GOLM2	chr15	44338752	44338898
Merge_Treat_Control_11576	-2.634367425	2.805385726	0.006706733	GOLM2	chr15	44372754	44372867
Merge_Treat_Control_11592	-3.696604523	8.931479259	6.60E-05	B2M	chr15	44711574	44711675
Merge_Treat_Control_11593	-3.252908229	10.55261318	0.000334678	B2M	chr15	44715465	44715743
Merge_Treat_Control_11594	-2.946770096	9.322646783	0.001007807	B2M	chr15	44716271	44716421
Merge_Treat_Control_11595	-2.141300246	10.7189518	0.013593657	B2M	chr15	44717616	44718085
Merge_Treat_Control_11605	-2.419438547	2.143222639	0.014436237	SPATA5L1	chr15	45419057	45419174
Merge_Treat_Control_11671	-2.596622791	2.548041629	0.007772751	GABPB1	chr15	50343215	50343326
Merge_Treat_Control_11682	-2.867198089	2.692462077	0.003256853	NA,TRPM7	chr15	50666438	50666514
Merge_Treat_Control_11685	-1.850360024	3.011328325	0.048633759	SPPL2A	chr15	50706414	50706533
Merge_Treat_Control_11693	-1.793235271	3.999898302	0.046514164	TMOD3	chr15	51910741	51910899
Merge_Treat_Control_11698	-2.204500619	2.674896692	0.021042707	MAPK6	chr15	52030692	52030803
Merge_Treat_Control_11735	-2.741418415	3.1724581	0.003742636	RSL24D1	chr15	55194930	55195158
Merge_Treat_Control_11737	-2.324137871	5.549727238	0.008814532	RAB27A	chr15	55205388	55205546
Merge_Treat_Control_11756	-4.437333394	2.715625683	4.38E-05	RFX7	chr15	56243789	56243865
Merge_Treat_Control_11775	-8.386025777	0.055200412	0.000900684		chr15	57561782	57561858
Merge_Treat_Control_11778	-2.123046989	2.646258783	0.023427372	GCOM1,POLR2M	chr15	57714627	57714751
Merge_Treat_Control_11787	-2.010790129	2.628587272	0.033712064	ADAM10	chr15	58700841	58700991
Merge_Treat_Control_11788	-2.040403124	2.617454328	0.033712064	ADAM10	chr15	58703168	58703344
Merge_Treat_Control_11798	-2.029882931	4.312757893	0.023786482	CCNB2,NA	chr15	59123473	59123704
Merge_Treat_Control_118	-2.405143217	4.95392139	0.007349827	KCNAB2	chr1	6011565	6011955
Merge_Treat_Control_11813	-1.976711268	7.022102127	0.022629908	ANXA2	chr15	60347347	60347650
Merge_Treat_Control_11817	-3.708888401	2.66885141	0.000241382	RORA,RORA-AS1	chr15	60592424	60592501
Merge_Treat_Control_11838	-2.016250484	2.565445838	0.032666687	USP3-AS1,USP3	chr15	63548378	63548495
Merge_Treat_Control_11855	-1.952575736	7.544424651	0.024102337	SNX22,PPIB	chr15	64155891	64156208
Merge_Treat_Control_11856	-2.257754682	6.9152097	0.010051029	SNX22,PPIB	chr15	64156662	64156819
Merge_Treat_Control_11864	-1.746876802	4.646567511	0.046977329	PCLAF,NA	chr15	64369230	64369353
Merge_Treat_Control_11865	-1.800343226	4.680005582	0.041633868	PCLAF,NA	chr15	64374626	64374845
Merge_Treat_Control_11873	-4.449660035	4.05812534	1.03E-05	OAZ2,NA	chr15	64703186	64703264
Merge_Treat_Control_11885	-2.444735392	3.736890344	0.008329372	RNU5A-1,PARP16	chr15	65296063	65296140
Merge_Treat_Control_119	-2.139065706	6.077490938	0.014613709	KCNAB2	chr1	6012748	6013408
Merge_Treat_Control_11912	-1.900251207	3.775398626	0.035042873	MAP2K1	chr15	66469740	66470012
Merge_Treat_Control_11915	-1.976993537	8.300113127	0.022239285	RPL4	chr15	66499987	66500429
Merge_Treat_Control_11936	-3.673406031	1.231478518	0.000882847	ITGA11	chr15	68362945	68363056
Merge_Treat_Control_11941	-3.431920246	1.182865575	0.003112808	CORO2B	chr15	68697107	68697216
Merge_Treat_Control_11945	-2.773429736	5.050427174	0.002292183	ANP32A	chr15	68779958	68780070
Merge_Treat_Control_11946	-2.753647942	6.599750236	0.002109031	ANP32A	chr15	68784407	68784529
Merge_Treat_Control_11961	-3.994794357	1.554726635	0.000292548		chr15	70042732	70042858
Merge_Treat_Control_11963	-3.397234143	2.342363077	0.000760495	TLE3	chr15	70083379	70083455
Merge_Treat_Control_11966	-2.857347936	1.356310356	0.01012814		chr15	70283027	70283132
Merge_Treat_Control_12	-2.379969362	4.896301373	0.007752032	NA,LINC01409	chr1	789778	790801
Merge_Treat_Control_12009	-2.444333776	1.152721143	0.0262636		chr15	73044151	73044248
Merge_Treat_Control_12037	-3.355877381	4.947122742	0.000324592	CSK	chr15	74785811	74785943
Merge_Treat_Control_12038	-3.197458334	4.872658539	0.000580276	CSK	chr15	74786083	74786201
Merge_Treat_Control_12058	-4.626296103	2.269683492	2.45E-05	SIN3A	chr15	75454735	75454815
Merge_Treat_Control_12059	-2.605091108	2.602712645	0.006931109	PTPN9	chr15	75501029	75501140
Merge_Treat_Control_12072	-1.866311351	4.595592139	0.035963496	PSTPIP1	chr15	76995191	76995328
Merge_Treat_Control_12075	-1.754825958	5.132725554	0.044886375	PSTPIP1	chr15	77012526	77012856
Merge_Treat_Control_12087	-2.509708527	6.065339216	0.004692208	TSPAN3,NA	chr15	77044544	77045283
Merge_Treat_Control_12088	-2.31727395	7.245178992	0.008270456	TSPAN3	chr15	77045457	77047449
Merge_Treat_Control_12089	-2.352199619	3.027968042	0.013452725	TSPAN3	chr15	77047660	77047818
Merge_Treat_Control_121	-2.953739072	4.657582856	0.001293702	KCNAB2	chr1	6032299	6032445
Merge_Treat_Control_12101	-2.765799492	4.389886342	0.002591277	ADAMTS7P3,TBC1D2B	chr15	77992898	77993120
Merge_Treat_Control_12108	-1.974360501	5.720030603	0.023687211	PSMA4	chr15	78545676	78545845
Merge_Treat_Control_12111	-2.358022548	1.18805908	0.0262636		chr15	78737130	78737206
Merge_Treat_Control_12116	-2.773491112	5.756815696	0.002030184	MORF4L1	chr15	78878234	78878312
Merge_Treat_Control_12119	-2.858472109	1.462365909	0.008141953	ANKRD34C-AS1	chr15	79135944	79136035
Merge_Treat_Control_12122	-2.852862775	0.99864748	0.015240223	TMED3	chr15	79350166	79350256
Merge_Treat_Control_12134	-2.676101848	0.454409721	0.03850259		chr15	80030845	80030921
Merge_Treat_Control_12145	-2.025061417	3.766039406	0.026548922	TLNRD1	chr15	81003820	81003954
Merge_Treat_Control_1216	-3.24395263	0.260333126	0.008203511		chr1	68390108	68390184
Merge_Treat_Control_12163	-2.205981867	2.363879852	0.02242318		chr15	82352651	82352727
Merge_Treat_Control_12164	-1.73161433	7.557270989	0.043723747	NA,UBE2Q2P2	chr15	82372257	82372600
Merge_Treat_Control_12186	-3.743479333	3.098020874	0.000181729	TM6SF1	chr15	83111192	83111340
Merge_Treat_Control_12188	-1.734838361	4.316911762	0.049262629	TM6SF1,HDGFL3	chr15	83138115	83138486
Merge_Treat_Control_12189	-2.697109346	4.294482032	0.0031571	HDGFL3	chr15	83169186	83169331
Merge_Treat_Control_12190	-2.595795534	4.314463327	0.004532316	HDGFL3,NA	chr15	83197752	83197884
Merge_Treat_Control_12191	-2.581885912	4.317286676	0.004532316	HDGFL3,NA	chr15	83198101	83198297
Merge_Treat_Control_12192	-1.925888324	4.47420366	0.031071452	HDGFL3,NA	chr15	83199928	83200480
Merge_Treat_Control_12193	-3.357054486	5.361055856	0.000298954	HDGFL3,NA	chr15	83207742	83208021
Merge_Treat_Control_12206	-2.149864102	4.486602177	0.015871669	SEC11A	chr15	84700713	84701195
Merge_Treat_Control_12216	-2.020848613	2.140071759	0.03679012		chr15	85237112	85237189
Merge_Treat_Control_12217	-1.931792505	2.46941889	0.043639988	ADAMTS7P4	chr15	85284386	85284504
Merge_Treat_Control_12283	-2.355990719	4.539791046	0.008720351	IQGAP1	chr15	90450396	90450530
Merge_Treat_Control_12284	-4.374107092	5.602912601	7.75E-06	IQGAP1	chr15	90474024	90474172
Merge_Treat_Control_12321	-3.332590119	1.095401417	0.00399788		chr15	92516742	92516850
Merge_Treat_Control_12375	-4.800926372	1.027549439	0.000305554	NR2F2	chr15	96331987	96332063
Merge_Treat_Control_12376	-4.800926372	1.027549439	0.000305554		chr15	96341091	96341168
Merge_Treat_Control_12387	-3.803622189	0.110684457	0.008203511	LINC01582,NA,LINC02251	chr15	98086379	98086455
Merge_Treat_Control_12410	-3.012111476	1.79044958	0.00472768	NA,LRRK1	chr15	101056579	101056735
Merge_Treat_Control_12430	-1.815739156	3.992776939	0.043107098	SNRNP25	chr16	55728	55942
Merge_Treat_Control_12459	-2.864110379	2.146576395	0.004854398	LMF1	chr16	886243	886489
Merge_Treat_Control_12469	-1.844843957	2.692884992	0.048308159	TMEM204,IFT140	chr16	1555348	1555548
Merge_Treat_Control_12491	-6.06392578	5.666328101	1.24E-08	CASKIN1	chr16	2178992	2179100
Merge_Treat_Control_125	-4.148327286	1.019767282	0.000396951	CHD5	chr1	6150327	6150413
Merge_Treat_Control_12518	-2.996952221	0.667176542	0.008819448	ZG16B	chr16	2834820	2834896
Merge_Treat_Control_12531	-2.231151783	9.291544904	0.010415814	IL32	chr16	3065692	3065916
Merge_Treat_Control_12532	-1.944114834	9.894712304	0.024141702	IL32	chr16	3067448	3067681
Merge_Treat_Control_12533	-1.753769308	10.60623023	0.040675838	IL32	chr16	3068049	3068337
Merge_Treat_Control_12535	-1.769609655	9.376444002	0.039100682	IL32	chr16	3070395	3070538
Merge_Treat_Control_12539	-2.247948924	1.584972799	0.036844159	ZNF200	chr16	3235381	3235457
Merge_Treat_Control_12544	-2.036901217	3.128595269	0.026648616	NLRC3	chr16	3550758	3550906
Merge_Treat_Control_12553	-7.311981597	4.462653498	2.85E-09	CREBBP	chr16	3880452	3880528
Merge_Treat_Control_12563	-4.224251294	1.994314055	0.000184391	GLIS2	chr16	4315710	4315788
Merge_Treat_Control_12568	-2.79543089	4.894969797	0.002162769	CORO7-PAM16,CORO7	chr16	4359608	4359734
Merge_Treat_Control_12569	-3.436696634	5.728700837	0.000212674	CORO7-PAM16,CORO7	chr16	4360065	4360283
Merge_Treat_Control_12578	-1.956797615	3.066861414	0.032733762	MGRN1	chr16	4669128	4669247
Merge_Treat_Control_12586	-3.694474927	1.430463465	0.001248936	PPL	chr16	4946960	4947184
Merge_Treat_Control_126	-4.124472561	0.367725892	0.003029173	NA,CHD5	chr1	6174688	6174764
Merge_Treat_Control_12617	-2.011422712	3.180138264	0.03166765	TMEM114	chr16	8564730	8565240
Merge_Treat_Control_12618	-2.702413098	2.264599864	0.005799521	METTL22	chr16	8639202	8639474
Merge_Treat_Control_12622	-4.230708856	1.601179885	0.000217408	ABAT	chr16	8711766	8711889
Merge_Treat_Control_12631	-1.872913104	3.496559305	0.038485957	USP7	chr16	8928911	8929175
Merge_Treat_Control_12632	-1.880845234	4.921938578	0.032490439	C16orf72	chr16	9104136	9104326
Merge_Treat_Control_12674	-2.178915634	1.905799279	0.031233847	NA	chr16	11523626	11523793
Merge_Treat_Control_12705	-1.818922506	3.74231497	0.043979911	PARN	chr16	14435802	14435977
Merge_Treat_Control_12706	-4.776968395	0.543637576	0.000240716	PARN	chr16	14538105	14538181
Merge_Treat_Control_12711	-4.48875821	1.378863677	0.000118214	PLA2G10	chr16	14677860	14677971
Merge_Treat_Control_12735	-3.473017951	1.913683887	0.000717575	MYH11	chr16	15765382	15765509
Merge_Treat_Control_12740	-2.749641642	2.180755407	0.007150342	ABCC1	chr16	15951616	15951692
Merge_Treat_Control_12759	-3.239864778	2.185358507	0.001322163	XYLT1	chr16	17327661	17327810
Merge_Treat_Control_12780	-1.91528393	5.279698939	0.028510843	NA,ARL6IP1	chr16	18791716	18792021
Merge_Treat_Control_12793	-2.033166023	2.945135612	0.031086254	KNOP1,NA	chr16	19708122	19708228
Merge_Treat_Control_12880	-2.280047604	1.675149474	0.027591054		chr16	23225082	23225174
Merge_Treat_Control_12901	-1.873168915	3.662898675	0.039261057	PRKCB	chr16	23881920	23882045
Merge_Treat_Control_12904	-1.942931324	3.363440407	0.035571237	PRKCB	chr16	23911177	23911288
Merge_Treat_Control_12906	-1.87273043	3.387258945	0.040016131	PRKCB	chr16	23936639	23936760
Merge_Treat_Control_12909	-2.243765893	3.343604813	0.015059113	PRKCB	chr16	23951624	23951739
Merge_Treat_Control_12910	-2.376582216	3.305490582	0.010865319	PRKCB	chr16	23984253	23984459
Merge_Treat_Control_12912	-2.197887386	3.626380067	0.01741826	PRKCB	chr16	24094850	24095131
Merge_Treat_Control_1293	-5.313465694	0.47920141	0.000285964	ASB17,NA	chr1	75929165	75929242
Merge_Treat_Control_12950	-5.381223483	5.40714876	2.22E-07	HS3ST4	chr16	25692273	25692394
Merge_Treat_Control_12958	-3.44369937	6.886780066	0.000180552	HS3ST4,NA	chr16	26032182	26032375
Merge_Treat_Control_12982	-1.871503158	2.796756344	0.049394554	GTF3C1	chr16	27521572	27521783
Merge_Treat_Control_12991	-5.948916531	4.029282876	1.76E-07	GSG1L	chr16	28063163	28063282
Merge_Treat_Control_12993	-1.987658791	3.229878154	0.03238781		chr16	28088514	28088824
Merge_Treat_Control_12998	-2.135447755	3.51613185	0.020929469	XPO6	chr16	28197791	28197904
Merge_Treat_Control_13045	-4.411838303	6.595040512	5.00E-06	SPN,QPRT	chr16	29666794	29666969
Merge_Treat_Control_13046	-4.396214311	7.00617338	4.99E-06	SPN,QPRT	chr16	29667101	29667269
Merge_Treat_Control_13047	-4.491927387	6.036263657	4.01E-06	SPN,QPRT	chr16	29667591	29667687
Merge_Treat_Control_13048	-4.386450942	6.051875261	6.02E-06	SPN,QPRT	chr16	29668914	29669087
Merge_Treat_Control_13049	-4.000425709	6.666518069	2.32E-05	SPN,QPRT	chr16	29669985	29670199
Merge_Treat_Control_1305	-3.162580227	0.613253284	0.008819448	ST6GALNAC5	chr1	76895460	76895536
Merge_Treat_Control_13050	-2.026268818	4.843432864	0.021899241	SPN,QPRT	chr16	29670596	29670764
Merge_Treat_Control_13052	-1.809998359	3.0739642	0.049082629	C16orf54	chr16	29742722	29742874
Merge_Treat_Control_13053	-2.045760098	5.03348511	0.020704022	C16orf54	chr16	29743134	29743571
Merge_Treat_Control_13057	-1.824000956	4.225809499	0.039958748	NA,PAGR1	chr16	29819640	29819812
Merge_Treat_Control_13058	-3.337737339	4.687852839	0.000376675	MVP	chr16	29843295	29843446
Merge_Treat_Control_13059	-3.558212342	5.045539941	0.000164046	MVP	chr16	29843670	29843856
Merge_Treat_Control_13077	-3.576822813	8.24729299	0.00010491	CORO1A	chr16	30185270	30185454
Merge_Treat_Control_13078	-1.716806164	9.000980351	0.045057608	CORO1A	chr16	30188045	30188610
Merge_Treat_Control_13105	-2.299352366	4.468287975	0.010266203	NA,ITGAL	chr16	30479732	30479860
Merge_Treat_Control_13196	-4.245132285	5.040625671	1.53E-05	LINC00273	chr16	34160021	34160229
Merge_Treat_Control_13197	-5.068187881	6.841633166	3.73E-07		chr16	34160625	34161390
Merge_Treat_Control_1320	-4.599345144	-0.872524729	0.032764251		chr1	78597460	78597536
Merge_Treat_Control_13255	-5.324508947	4.199006703	5.42E-07	PHKB	chr16	47504761	47504899
Merge_Treat_Control_13311	-1.889969181	4.60576281	0.032416938	HNRNPA1P48	chr16	51646905	51647095
Merge_Treat_Control_13354	-5.259621892	1.558935147	8.53E-06	IRX5	chr16	54931133	54931230
Merge_Treat_Control_13359	-3.424895704	0.819194548	0.003915642	MMP2,MMP2-AS1	chr16	55453043	55453133
Merge_Treat_Control_13370	-1.854192542	3.276017308	0.041822281	NUDT21,NA	chr16	56448483	56448617
Merge_Treat_Control_13376	-2.720781518	4.380673073	0.003046297	MT1E	chr16	56625848	56625968
Merge_Treat_Control_13387	-2.422198894	5.981199775	0.006373707	NLRC5	chr16	57071801	57072211
Merge_Treat_Control_13393	-4.134357835	2.501160261	9.18E-05		chr16	57300475	57300556
Merge_Treat_Control_1340	-7.651932323	-0.616982668	0.011667115		chr1	81246330	81246406
Merge_Treat_Control_13423	-2.198002683	3.281850175	0.018747226	CNOT1	chr16	58572770	58572888
Merge_Treat_Control_13424	-2.313857288	3.684690223	0.01205925	CNOT1	chr16	58594720	58594961
Merge_Treat_Control_13425	-2.220164118	3.524508637	0.015031669	CNOT1	chr16	58598343	58598540
Merge_Treat_Control_13496	-2.640446813	1.732076114	0.011748854	NA	chr16	66495126	66495252
Merge_Treat_Control_13498	-1.888924126	5.377506251	0.031129648	CKLF,CKLF-CMTM1	chr16	66552729	66552880
Merge_Treat_Control_13506	-3.36971256	1.692617812	0.001457173		chr16	66873536	66873650
Merge_Treat_Control_13515	-3.429476369	4.533468226	0.000264	CBFB	chr16	67055241	67055462
Merge_Treat_Control_13516	-2.539546062	5.079845687	0.004680482	CBFB	chr16	67079543	67079839
Merge_Treat_Control_13517	-2.791907333	4.313743536	0.002451003	CBFB	chr16	67085573	67085747
Merge_Treat_Control_13518	-2.388011487	4.448315915	0.007866188	CBFB	chr16	67092749	67093103
Merge_Treat_Control_13519	-2.257706031	4.512165231	0.011815027	CBFB	chr16	67093993	67094287
Merge_Treat_Control_13569	-2.39057387	3.263912461	0.010198548	NFATC3	chr16	68165420	68165531
Merge_Treat_Control_13571	-1.944615428	3.324427801	0.034951328	NFATC3	chr16	68177074	68177242
Merge_Treat_Control_13583	-3.091234801	1.046795688	0.005932006	TANGO6	chr16	68891982	68892058
Merge_Treat_Control_13586	-2.664922489	2.746503839	0.005971452	UTP4,CHTF8,DERPC	chr16	69131256	69131390
Merge_Treat_Control_13587	-1.886732604	3.779673233	0.038448861	VPS4A,COG8,NA	chr16	69322071	69322200
Merge_Treat_Control_13602	-2.856064581	1.244146062	0.008030972		chr16	70065951	70066028
Merge_Treat_Control_13614	-1.820993137	4.410795642	0.039050368	COG4	chr16	70482672	70482871
Merge_Treat_Control_13615	-2.163272627	5.123106519	0.014984566	COG4	chr16	70483327	70483841
Merge_Treat_Control_13619	-3.048324234	1.401518222	0.004481104	IL34	chr16	70617067	70617143
Merge_Treat_Control_13644	-4.463655308	5.155024657	5.92E-06	ZFHX3,NA	chr16	72787624	72787775
Merge_Treat_Control_13654	-1.891549077	4.447128	0.033896954	PSMD7	chr16	74304227	74304483
Merge_Treat_Control_13663	-2.992177437	3.336169055	0.001546085	GLG1	chr16	74470109	74470189
Merge_Treat_Control_13664	-4.776121079	3.677649596	7.01E-06	GLG1	chr16	74470474	74470645
Merge_Treat_Control_13688	-2.048106571	5.309078525	0.019842488	TERF2IP	chr16	75656832	75657227
Merge_Treat_Control_13745	-2.666212457	1.311343177	0.014252316	NA	chr16	80082568	80082766
Merge_Treat_Control_13772	-2.957187716	3.410471612	0.002054376	CMIP	chr16	81547298	81547409
Merge_Treat_Control_13773	-3.44451091	2.205137489	0.001068447	CMIP	chr16	81645923	81646016
Merge_Treat_Control_13793	-5.535344375	0.715318796	0.000108555	CDH13	chr16	83667056	83667142
Merge_Treat_Control_13798	-2.239505436	2.772496526	0.019023947	MLYCD	chr16	83921517	83921696
Merge_Treat_Control_13810	-1.801200144	7.810319488	0.036411232	COTL1	chr16	84565686	84565923
Merge_Treat_Control_13811	-3.736811223	6.747726899	6.29E-05	COTL1	chr16	84603702	84603973
Merge_Treat_Control_13812	-3.765204341	6.567368121	5.83E-05	COTL1	chr16	84604391	84604672
Merge_Treat_Control_13813	-3.516219976	6.35087871	0.000147416	COTL1	chr16	84616073	84616233
Merge_Treat_Control_13825	-2.722275639	4.232449558	0.002881802	GSE1	chr16	85652727	85653183
Merge_Treat_Control_13826	-3.036447445	3.521193113	0.001405206	GSE1	chr16	85653360	85653642
Merge_Treat_Control_13838	-2.203455564	2.935878955	0.019179603		chr16	86437361	86437678
Merge_Treat_Control_13851	-1.999203616	4.196591354	0.026059173	MAP1LC3B	chr16	87403145	87403331
Merge_Treat_Control_13853	-8.648341253	0.337924436	0.000341383	ZCCHC14	chr16	87492292	87492368
Merge_Treat_Control_13855	-5.607124399	1.992280264	2.07E-06	JPH3	chr16	87602490	87602616
Merge_Treat_Control_13858	-2.864110379	2.146576395	0.004854398	KLHDC4	chr16	87718158	87718266
Merge_Treat_Control_1386	-3.507019754	1.827051627	0.000927373		chr1	86769612	86769688
Merge_Treat_Control_13863	-1.961065427	7.040947594	0.023679178	SLC7A5	chr16	87830036	87830400
Merge_Treat_Control_13864	-2.703255202	4.611643975	0.002985761	SLC7A5	chr16	87868062	87868201
Merge_Treat_Control_13872	-3.93324362	1.062996354	0.001281795	NA	chr16	88271930	88272125
Merge_Treat_Control_13874	-3.082201323	2.790602605	0.001505204	ZFPM1-AS1,ZFPM1	chr16	88517933	88518218
Merge_Treat_Control_13886	-3.993280859	2.466885209	0.000110389		chr16	88790888	88791116
Merge_Treat_Control_13887	-4.801378775	4.18753371	3.71E-06		chr16	88791342	88791721
Merge_Treat_Control_1389	-2.759674527	4.301264542	0.002607473	SELENOF	chr1	86869784	86870041
Merge_Treat_Control_13896	-2.127937222	5.54027729	0.015897131	ACSF3	chr16	89146576	89147168
Merge_Treat_Control_13897	-2.779662972	6.183848718	0.001986451	ACSF3	chr16	89147561	89148214
Merge_Treat_Control_13956	-2.296839261	6.180366028	0.009126399	RFLNB	chr17	440043	440781
Merge_Treat_Control_13966	-2.824119301	4.326139302	0.002056684	ABR	chr17	1031465	1031834
Merge_Treat_Control_13967	-2.056310682	2.727511923	0.031293785	ABR	chr17	1033760	1033871
Merge_Treat_Control_13968	-2.497905199	6.033030333	0.00502533	ABR	chr17	1034368	1035336
Merge_Treat_Control_13969	-1.916804815	6.072981022	0.027717479	ABR	chr17	1035633	1036913
Merge_Treat_Control_13970	-2.187281953	2.892405431	0.022016178	ABR	chr17	1037237	1037398
Merge_Treat_Control_13971	-2.939306571	4.306223475	0.001548738	ABR	chr17	1037838	1038424
Merge_Treat_Control_13972	-3.154922569	3.338537708	0.001046488	ABR	chr17	1038540	1038744
Merge_Treat_Control_13973	-3.543905513	3.202079441	0.000346993	ABR	chr17	1039243	1039471
Merge_Treat_Control_13974	-2.868283564	2.933092913	0.002989475	ABR	chr17	1039855	1040037
Merge_Treat_Control_13978	-1.928856441	5.896816077	0.026962654	YWHAE	chr17	1345139	1345344
Merge_Treat_Control_13979	-1.846553526	4.364315	0.038467584	YWHAE	chr17	1353296	1353432
Merge_Treat_Control_13980	-1.80540607	4.629569617	0.040325696	YWHAE	chr17	1358631	1358803
Merge_Treat_Control_13982	-2.552606592	5.812180206	0.004173296	YWHAE	chr17	1364777	1364964
Merge_Treat_Control_13990	-2.247601693	3.483393733	0.013916448	RPA1	chr17	1862764	1863016
Merge_Treat_Control_13992	-4.160422364	1.524638888	0.000292548	RTN4RL1	chr17	2024021	2024155
Merge_Treat_Control_14021	-3.827118479	0.717089041	0.001280849	TRPV3	chr17	3550010	3550105
Merge_Treat_Control_14043	-2.613058869	2.655695878	0.007791452	SPNS3	chr17	4462088	4462203
Merge_Treat_Control_14056	-1.7813557	6.318661878	0.039424886	MINK1	chr17	4853363	4854036
Merge_Treat_Control_14057	-1.947827085	2.767670124	0.035607033	MINK1	chr17	4854186	4854355
Merge_Treat_Control_14062	-2.115833482	9.608990585	0.014703167	PFN1	chr17	4945695	4946048
Merge_Treat_Control_14063	-3.265584271	9.478481978	0.000322501	PFN1,ENO3	chr17	4948224	4948346
Merge_Treat_Control_14083	-3.802111994	2.133629052	0.000326678	NLRP1	chr17	5542961	5543065
Merge_Treat_Control_14088	-3.646774385	1.012373388	0.001904897	NA	chr17	5911958	5912145
Merge_Treat_Control_14110	-2.109364131	7.555076168	0.015368578	EIF5A,GPS2	chr17	7311460	7311645
Merge_Treat_Control_14138	-3.219733463	6.038905856	0.000433805	CHD3,NAA38	chr17	7884749	7885176
Merge_Treat_Control_14139	-4.278803186	5.383940153	1.02E-05	CHD3	chr17	7885261	7885347
Merge_Treat_Control_14140	-3.709360997	5.496689514	8.24E-05	CHD3	chr17	7889598	7889807
Merge_Treat_Control_14141	-3.079969786	5.269399129	0.000814291	CHD3	chr17	7890531	7890793
Merge_Treat_Control_14142	-1.843746674	4.97162113	0.036687027	CHD3	chr17	7893233	7893476
Merge_Treat_Control_14145	-1.77753312	6.051349843	0.03996943	TRAPPC1	chr17	7930944	7931165
Merge_Treat_Control_14167	-2.256791876	1.962564792	0.026576667		chr17	8660844	8661041
Merge_Treat_Control_14245	-2.177089798	2.944560069	0.019179603	TVP23C-CDRT4,CDRT4	chr17	15493821	15494053
Merge_Treat_Control_14268	-2.208244424	1.981603197	0.026576667	PIGL	chr17	16320604	16320738
Merge_Treat_Control_1427	-2.081370413	3.660201636	0.021526257	ZNF326	chr1	90027640	90027786
Merge_Treat_Control_14270	-3.923128549	7.881392103	2.91E-05	UBB	chr17	16381141	16381233
Merge_Treat_Control_14271	-3.758798433	8.622437947	5.27E-05	UBB	chr17	16381904	16382020
Merge_Treat_Control_14284	-2.619469003	2.951634015	0.005883368	MPRIP	chr17	17082002	17082113
Merge_Treat_Control_14293	-7.651932323	-0.616982668	0.011667115	RAI1	chr17	17772955	17773031
Merge_Treat_Control_14317	-2.261118345	4.908754243	0.011088143	NA	chr17	19082157	19082352
Merge_Treat_Control_14319	-2.383148047	8.956293612	0.006518732	SNORD3A	chr17	19188073	19188178
Merge_Treat_Control_14320	-2.463237359	7.22297251	0.005201019	SNORD3C	chr17	19190152	19190233
Merge_Treat_Control_14323	-1.96593358	6.821077885	0.02345801	RPS2P46,NA	chr17	19445924	19446561
Merge_Treat_Control_14324	-4.562645139	1.46150804	8.57E-05		chr17	19599965	19600041
Merge_Treat_Control_14325	-4.124472561	0.367725892	0.003029173	NA	chr17	19600884	19600960
Merge_Treat_Control_14353	-4.888230478	1.124049662	3.63E-05		chr17	21356658	21356739
Merge_Treat_Control_14447	-4.167734233	1.930738669	0.000216204		chr17	22522059	22522188
Merge_Treat_Control_14448	-6.020701889	3.244532703	2.32E-07		chr17	22522521	22522709
Merge_Treat_Control_14449	-4.885108667	6.156130794	8.55E-07	MTRNR2L1	chr17	22523230	22523647
Merge_Treat_Control_14450	-4.923590582	4.251679063	1.68E-06	MTRNR2L1	chr17	22523972	22524140
Merge_Treat_Control_14451	-4.725574669	1.928347026	6.92E-05	NA,MTRNR2L1	chr17	22524577	22524708
Merge_Treat_Control_14454	-2.235164504	2.054560191	0.028191532		chr17	23016240	23016388
Merge_Treat_Control_14457	-2.713718714	0.767885721	0.016551802		chr17	26619542	26619618
Merge_Treat_Control_14460	-4.878146299	3.970102609	2.54E-06		chr17	26774463	26774599
Merge_Treat_Control_1448	-4.759002984	9.823023051	9.98E-07	HFM1	chr1	91387202	91387634
Merge_Treat_Control_1449	-2.65217494	2.28011645	0.008251023		chr1	91408599	91408710
Merge_Treat_Control_1450	-2.501223896	2.688981597	0.010135147		chr1	91456911	91457055
Merge_Treat_Control_1453	-2.688319356	2.127584076	0.008876868	HSP90B3P	chr1	91643942	91644053
Merge_Treat_Control_1455	-2.247735346	2.480272248	0.021049482	TGFBR3	chr1	91753271	91753531
Merge_Treat_Control_14569	-1.789526175	3.416261276	0.049898572		chr17	26885701	26885819
Merge_Treat_Control_14571	-2.18087508	2.792298584	0.019023947		chr17	26937498	26937699
Merge_Treat_Control_1459	-2.861851582	1.83594396	0.00472768	BRDT	chr1	91952501	91952625
Merge_Treat_Control_14593	-2.076196228	2.978534696	0.027209579	TMEM97	chr17	28328027	28328167
Merge_Treat_Control_1460	-2.47434948	3.036356669	0.008186912		chr1	92073867	92073980
Merge_Treat_Control_14618	-3.060593854	1.290355192	0.005623714	FAM222B	chr17	28808992	28809068
Merge_Treat_Control_14705	-1.920363091	2.832521021	0.044916029	SUZ12	chr17	31990258	31990377
Merge_Treat_Control_14708	-5.116344094	4.390467685	1.00E-06	NA,RHOT1	chr17	32142420	32142507
Merge_Treat_Control_14718	-1.930802824	3.675623256	0.032585093	PSMD11	chr17	32450368	32450620
Merge_Treat_Control_14749	-4.802207972	8.060892593	9.10E-07	UNC45B	chr17	35151044	35151379
Merge_Treat_Control_14761	-1.743704508	4.3141676	0.049262629	SLFN12L	chr17	35496255	35496429
Merge_Treat_Control_14766	-3.000304258	3.616489782	0.001370629	AP2B1	chr17	35678769	35678898
Merge_Treat_Control_14767	-2.027822225	4.333109255	0.022447558	AP2B1	chr17	35725666	35725796
Merge_Treat_Control_14769	-2.943242138	4.211834133	0.001510802	NA,TAF15	chr17	35816893	35817072
Merge_Treat_Control_14770	-2.018292769	4.430818201	0.023548171	TAF15	chr17	35834768	35834895
Merge_Treat_Control_14774	-2.966424033	7.0514502	0.000996548	CCL5,NA	chr17	35872171	35872371
Merge_Treat_Control_14775	-4.930594654	4.028563423	2.06E-06	7SK	chr17	35889636	35889718
Merge_Treat_Control_14800	-5.051150217	0.221964697	0.000732646	LHX1,NA	chr17	36942637	36942713
Merge_Treat_Control_14801	-1.833998672	3.199569441	0.046224241	AATF	chr17	36967919	36968234
Merge_Treat_Control_14802	-2.222653333	3.067905732	0.016201814	AATF	chr17	36968455	36968573
Merge_Treat_Control_14803	-1.975781773	3.10545252	0.034881586	AATF	chr17	36981550	36981780
Merge_Treat_Control_14819	-2.709927848	4.417473689	0.003113449	MLLT6	chr17	38707454	38707565
Merge_Treat_Control_1483	-1.84210787	7.302455095	0.032693019	RPL5,DIPK1A	chr1	92836262	92836439
Merge_Treat_Control_14835	-3.817666959	0.434223248	0.003029173		chr17	39003081	39003157
Merge_Treat_Control_14840	-3.848868044	1.754245384	0.000426839		chr17	39154432	39154527
Merge_Treat_Control_14850	-3.964107597	3.953880229	5.52E-05	MED1	chr17	39407246	39407407
Merge_Treat_Control_14857	-6.015921865	2.916762201	6.71E-07		chr17	39573586	39573662
Merge_Treat_Control_14868	-3.093486484	8.033938695	0.000610008	ORMDL3	chr17	39921081	39922316
Merge_Treat_Control_14874	-3.352743353	3.268802528	0.000632613	WIPF2	chr17	40219363	40219510
Merge_Treat_Control_14876	-1.845925632	2.75057893	0.048872231	WIPF2	chr17	40224477	40224647
Merge_Treat_Control_14888	-2.024395496	5.284168358	0.021548576	TOP2A	chr17	40396245	40396521
Merge_Treat_Control_14889	-2.042215722	6.329736179	0.019144939	TOP2A	chr17	40398683	40399156
Merge_Treat_Control_1489	-2.191218285	2.436205041	0.025212922	MTF2	chr1	93096836	93096952
Merge_Treat_Control_14920	-2.171079769	8.026767664	0.012648303	EIF1	chr17	41689848	41690270
Merge_Treat_Control_14942	-2.31401861	2.90035958	0.012907207	STAT5B	chr17	42237977	42238105
Merge_Treat_Control_14962	-1.934288429	2.400055282	0.042761799	BECN1	chr17	42812174	42812285
Merge_Treat_Control_14965	-1.776949633	6.288152399	0.040121621	RPL27	chr17	42998465	42998543
Merge_Treat_Control_14966	-1.721154451	7.584087017	0.044938513	RPL27	chr17	42998781	42998906
Merge_Treat_Control_14994	-2.093821877	3.019536071	0.023876174	LSM12	chr17	44065306	44065417
Merge_Treat_Control_15002	-3.718386866	3.139293896	0.000159724	ATXN7L3,ATXN7L3-AS1	chr17	44199699	44199897
Merge_Treat_Control_15004	-2.173678215	4.835497382	0.014428345	UBTF,ATXN7L3-AS1	chr17	44206677	44206920
Merge_Treat_Control_15036	-2.270542026	4.699258285	0.010983242	FMNL1	chr17	45234251	45234451
Merge_Treat_Control_15037	-1.728113673	4.823749088	0.048567187	FMNL1	chr17	45234748	45234949
Merge_Treat_Control_1504	-2.176432363	3.569598325	0.017875883	DR1	chr1	93360793	93360911
Merge_Treat_Control_15045	-2.217247205	3.458136578	0.015380601	PLEKHM1	chr17	45449096	45449286
Merge_Treat_Control_15049	-2.732553268	1.959547045	0.005876651	LRRC37A4P	chr17	45583507	45583583
Merge_Treat_Control_15065	-2.229130225	3.233237109	0.017300635	ARL17B	chr17	46340525	46340661
Merge_Treat_Control_15066	-1.777654517	3.725599909	0.047731795	ARL17B	chr17	46349583	46350109
Merge_Treat_Control_15067	-2.631539744	3.036630089	0.005718435	NSFP1	chr17	46396983	46397102
Merge_Treat_Control_15069	-1.918894488	2.885726303	0.039038162	ARL17A,LRRC37A2	chr17	46534174	46534356
Merge_Treat_Control_15070	-2.198189994	2.838411111	0.021028739	ARL17A,LRRC37A2	chr17	46536925	46537036
Merge_Treat_Control_15071	-1.936966319	3.027395333	0.037142718	NSF	chr17	46652489	46652645
Merge_Treat_Control_15072	-2.606956227	4.293462307	0.004202702	RPS7P11,NSF	chr17	46721878	46721997
Merge_Treat_Control_15104	-2.874076885	5.560544053	0.001494838	CBX1	chr17	48070730	48071122
Merge_Treat_Control_15123	-1.872854976	3.460988491	0.042376114	SKAP1	chr17	48405674	48405877
Merge_Treat_Control_15128	-1.882534844	4.504307601	0.033364974	HOXB-AS1,HOXB3,HOXB-AS3	chr17	48550759	48551221
Merge_Treat_Control_15131	-2.688850655	4.219366943	0.003508827	CALCOCO2	chr17	48863332	48863476
Merge_Treat_Control_15143	-8.065175405	-0.259792517	0.002843659	NA	chr17	49441541	49441617
Merge_Treat_Control_15153	-2.574012709	1.755491256	0.011748854		chr17	49867208	49867319
Merge_Treat_Control_15156	-2.005391736	5.31916359	0.022405138	PPP1R9B,NA	chr17	50139339	50139505
Merge_Treat_Control_15157	-2.62916928	6.575474837	0.003160218		chr17	50150734	50150993
Merge_Treat_Control_15182	-2.063598282	5.467226417	0.018823909	TOB1	chr17	50863716	50864170
Merge_Treat_Control_15193	-1.698974665	6.862023181	0.04823648	NME1-NME2,NME2	chr17	51169901	51170134
Merge_Treat_Control_15252	-3.952126879	4.50936684	5.15E-05	MSI2	chr17	57256492	57256626
Merge_Treat_Control_15253	-3.211970333	4.468666936	0.000600428	MSI2	chr17	57256783	57256859
Merge_Treat_Control_15254	-3.024563779	5.239130294	0.000923953	MSI2	chr17	57257456	57257589
Merge_Treat_Control_15255	-2.740658649	4.604944381	0.002685136	MSI2	chr17	57258218	57258294
Merge_Treat_Control_15260	-1.933105402	3.611613172	0.033990118	MSI2	chr17	57467464	57467606
Merge_Treat_Control_15268	-1.757608907	5.234963989	0.043964515	NA,SRSF1	chr17	58003685	58003848
Merge_Treat_Control_15270	-3.888643867	6.02079256	4.03E-05	DYNLL2	chr17	58089906	58090184
Merge_Treat_Control_15271	-3.665130542	4.831500881	0.000105694	DYNLL2	chr17	58090344	58090429
Merge_Treat_Control_15272	-1.787144849	6.488967613	0.039027043	DYNLL2	chr17	58090824	58091190
Merge_Treat_Control_15283	-1.849873267	5.562731768	0.03367895	NA,SUPT4H1,TSPOAP1-AS1	chr17	58345930	58346246
Merge_Treat_Control_15297	-1.797092339	4.455775364	0.042714579	SKA2,NA	chr17	59112166	59112332
Merge_Treat_Control_15298	-1.961578112	3.895780103	0.029352276	SKA2	chr17	59130341	59130615
Merge_Treat_Control_15305	-5.897229182	1.134551428	2.84E-05	LINC01476	chr17	59479380	59479456
Merge_Treat_Control_1531	-4.193802547	0.028183324	0.0017497	PTBP2	chr1	96772923	96772999
Merge_Treat_Control_15312	-1.995610714	2.444064879	0.03557298	VMP1	chr17	59757889	59758133
Merge_Treat_Control_15349	-5.299211831	4.070460037	8.60E-07		chr17	62065324	62065400
Merge_Treat_Control_15372	-3.700134094	4.343476952	0.000127234	DDX42,CCDC47	chr17	63774202	63774394
Merge_Treat_Control_15388	-2.422289383	2.817347995	0.011997374	ICAM2	chr17	64014705	64014782
Merge_Treat_Control_154	-3.727235424	0.870440378	0.002516721		chr1	7884622	7884702
Merge_Treat_Control_15410	-2.191218285	2.436205041	0.025212922	PLEKHM1P1	chr17	64795957	64796141
Merge_Treat_Control_15420	-3.564803002	0.497072322	0.003029173		chr17	65238754	65238830
Merge_Treat_Control_15436	-4.852093808	3.201005817	8.10E-06		chr17	66302300	66302380
Merge_Treat_Control_15464	-2.19888363	1.805574362	0.029505815	PITPNC1	chr17	67436957	67437068
Merge_Treat_Control_15466	-3.316648764	2.967673207	0.00075956	BPTF	chr17	67825959	67826035
Merge_Treat_Control_15474	-2.419438547	2.143222639	0.014436237	ARSG	chr17	68385354	68385474
Merge_Treat_Control_15499	-3.564803002	0.497072322	0.003029173		chr17	70148394	70148470
Merge_Treat_Control_15504	-2.6341859	1.078405391	0.015240223		chr17	70558875	70558957
Merge_Treat_Control_15525	-2.848395962	0.718651235	0.016551802	LINC00511	chr17	72292358	72292434
Merge_Treat_Control_15539	-2.383951179	2.670963469	0.011284046		chr17	73268951	73269318
Merge_Treat_Control_15541	-5.443810832	1.786336337	4.03E-06		chr17	73645328	73645404
Merge_Treat_Control_15544	-5.188261642	0.353436525	0.00040966	NA	chr17	73941019	73941122
Merge_Treat_Control_15578	-3.44433127	6.500349933	0.000189296	JPT1,SUMO2	chr17	75168265	75168344
Merge_Treat_Control_15579	-3.369590003	6.644495161	0.000247884	SUMO2	chr17	75174712	75174851
Merge_Treat_Control_1560	-2.247648667	3.060048258	0.016201814	MFSD14A,NA	chr1	100057202	100057418
Merge_Treat_Control_15606	-3.501957654	7.410980572	0.000144361	H3-3B	chr17	75779614	75779700
Merge_Treat_Control_1561	-1.800567884	3.295158911	0.047111638	MFSD14A,NA	chr1	100065534	100065733
Merge_Treat_Control_15619	-2.85046798	6.450424052	0.001534909	UBALD2	chr17	76265429	76265550
Merge_Treat_Control_15622	-1.961872004	8.19129042	0.02324922	UBALD2	chr17	76270277	76271243
Merge_Treat_Control_15636	-3.564803002	0.497072322	0.003029173		chr17	76995259	76995335
Merge_Treat_Control_15640	-3.172739538	9.731688576	0.000448433	SEC14L1	chr17	77215337	77216907
Merge_Treat_Control_15641	-4.193802547	0.028183324	0.0017497	SEPTIN9-DT	chr17	77276838	77276914
Merge_Treat_Control_15642	-1.877332192	7.653410266	0.029546908	SEPTIN9	chr17	77499985	77500514
Merge_Treat_Control_15646	-3.827118479	0.717089041	0.001280849		chr17	77765483	77765559
Merge_Treat_Control_15647	-4.124472561	0.367725892	0.003029173		chr17	77861611	77861687
Merge_Treat_Control_15648	-4.386788038	0.604532087	0.001280849		chr17	77885063	77885180
Merge_Treat_Control_15661	-1.86118245	7.013158188	0.03130115	BIRC5	chr17	78223900	78224691
Merge_Treat_Control_15691	-4.919125015	-0.673837838	0.016154467	RBFOX3	chr17	79120566	79120642
Merge_Treat_Control_15694	-4.386788038	0.604532087	0.001280849	RBFOX3	chr17	79570356	79570473
Merge_Treat_Control_15698	-4.940658335	1.90525494	1.94E-05		chr17	79814825	79814902
Merge_Treat_Control_15705	-2.428182557	1.715290951	0.020903485		chr17	80254291	80254374
Merge_Treat_Control_15725	-2.199499515	1.255466741	0.036672434		chr17	80980944	80981023
Merge_Treat_Control_15730	-3.572874758	4.357526783	0.000200834		chr17	81243417	81243654
Merge_Treat_Control_15731	-3.530938475	4.566183124	0.000185188		chr17	81243882	81244123
Merge_Treat_Control_15735	-4.608666719	0.82382505	0.000600631		chr17	81346026	81346103
Merge_Treat_Control_15736	-2.483570717	10.36208427	0.004707454	ACTG1	chr17	81509978	81510404
Merge_Treat_Control_15737	-4.062944633	9.363782226	1.61E-05	ACTG1	chr17	81510520	81510670
Merge_Treat_Control_15738	-5.16667576	8.993018824	1.96E-07	ACTG1	chr17	81512056	81512142
Merge_Treat_Control_15739	-2.945776216	1.535117094	0.00594568	FSCN2	chr17	81535090	81535248
Merge_Treat_Control_15758	-2.55834795	6.017079594	0.004090561	ALYREF	chr17	81887847	81888250
Merge_Treat_Control_15765	-4.195798302	1.329530541	0.000496089		chr17	81968134	81968210
Merge_Treat_Control_15779	-2.428062344	3.822236962	0.008529475	CSNK1D	chr17	82272715	82272844
Merge_Treat_Control_15781	-1.930802824	3.675623256	0.032585093		chr17	82292961	82293110
Merge_Treat_Control_15793	-2.391785427	1.299286777	0.028984011	NA	chr17	82649001	82649083
Merge_Treat_Control_15808	-2.75801781	1.278278386	0.014252316	ROCK1P1	chr18	112111	112207
Merge_Treat_Control_15815	-2.585043583	5.87231591	0.003714008	TYMS	chr18	669224	669492
Merge_Treat_Control_15816	-1.994110667	7.434341546	0.021465303	TYMS,ENOSF1	chr18	672930	673492
Merge_Treat_Control_15834	-1.831666238	3.11203213	0.04950427	NDC80	chr18	2580794	2580929
Merge_Treat_Control_15835	-1.965962471	3.568418498	0.029956075	NDC80	chr18	2581452	2581660
Merge_Treat_Control_15860	-1.954364481	7.447438092	0.02397409	MYL12A,MYL12-AS1	chr18	3255831	3256141
Merge_Treat_Control_15895	-2.52754559	0.51258707	0.03850259	LAMA1	chr18	7000445	7000521
Merge_Treat_Control_159	-1.887636493	3.658196588	0.039261057		chr1	7902638	7902971
Merge_Treat_Control_15913	-2.150779454	4.756316328	0.016059125	NDUFV2,NA	chr18	9112067	9112353
Merge_Treat_Control_15954	-2.285573396	2.909361853	0.01583439	PSMG2	chr18	12716954	12717083
Merge_Treat_Control_15992	-4.699952333	1.618971529	5.18E-05		chr18	15010459	15010535
Merge_Treat_Control_16004	-2.69091235	2.977490807	0.005126703	ROCK1	chr18	21074930	21075051
Merge_Treat_Control_16018	-3.564803002	0.497072322	0.003029173	LINC01900	chr18	22018988	22019064
Merge_Treat_Control_16031	-2.025262535	3.903411767	0.025422672	RBBP8	chr18	23022096	23022310
Merge_Treat_Control_16045	-4.626296103	2.269683492	2.45E-05	RNA5SP452,OSBPL1A	chr18	24170463	24170581
Merge_Treat_Control_16066	-2.587605058	2.491585972	0.009266069	KCTD1	chr18	26548095	26548184
Merge_Treat_Control_16075	-2.276584816	1.222285114	0.041376294		chr18	28402762	28402847
Merge_Treat_Control_16098	-3.424895704	0.819194548	0.003915642	TTR	chr18	31571407	31571500
Merge_Treat_Control_16101	-2.818151061	3.534577844	0.003018136	RNF125,NA	chr18	32036249	32036459
Merge_Treat_Control_16102	-2.695357953	3.02003156	0.004480083	RNF125,NA	chr18	32050720	32050854
Merge_Treat_Control_16103	-2.511795021	3.068985371	0.00718397	RNF125,NA	chr18	32050997	32051200
Merge_Treat_Control_16107	-3.564803002	0.497072322	0.003029173	GAREM1	chr18	32176768	32176844
Merge_Treat_Control_16115	-2.852862775	0.99864748	0.015240223	NA	chr18	32914176	32914263
Merge_Treat_Control_16121	-5.514410924	4.311431413	3.53E-07	ASXL3	chr18	33578382	33578528
Merge_Treat_Control_16159	-3.655691986	3.072454387	0.000207324	CELF4	chr18	37380474	37380780
Merge_Treat_Control_16160	-4.481918498	1.885078256	8.14E-05	CELF4	chr18	37414194	37414297
Merge_Treat_Control_16163	-5.259621892	1.558935147	8.53E-06	CELF4	chr18	37485393	37485518
Merge_Treat_Control_16187	-2.212127901	1.490580074	0.031346675		chr18	39819113	39819224
Merge_Treat_Control_162	-3.13710794	2.729536083	0.00176037		chr1	7913861	7914059
Merge_Treat_Control_16243	-3.09532408	2.688625109	0.001958322	SETBP1	chr18	44894826	44895136
Merge_Treat_Control_16276	-6.813637629	2.31655868	6.51E-07	SKOR2	chr18	47247075	47247151
Merge_Treat_Control_16290	-2.304147519	2.258028646	0.021041606	DYM	chr18	49393071	49393182
Merge_Treat_Control_16307	-2.034176411	4.271184883	0.022523137	SKA1	chr18	50392294	50392568
Merge_Treat_Control_16310	-2.605091108	2.602712645	0.006931109	ME2	chr18	50903079	50903190
Merge_Treat_Control_16335	-1.866311351	4.595592139	0.035963496	MBD2	chr18	54214034	54214361
Merge_Treat_Control_16368	-6.046683062	3.276290415	2.06E-07	ONECUT2	chr18	57435787	57435912
Merge_Treat_Control_16378	-2.222200775	2.288104888	0.021041606	MALT1,NA	chr18	58727684	58727843
Merge_Treat_Control_1641	-4.655211623	4.159481437	4.17E-06		chr1	107570428	107570638
Merge_Treat_Control_1642	-6.813637629	2.31655868	6.51E-07		chr1	107570906	107570982
Merge_Treat_Control_1643	-2.348203603	1.434142075	0.031346675	VAV3	chr1	107589699	107589810
Merge_Treat_Control_1647	-2.244231571	2.349860887	0.02242318	SLC25A24	chr1	108182884	108182998
Merge_Treat_Control_16490	-2.327625506	3.847240705	0.011017395	CD226	chr18	69898010	69898140
Merge_Treat_Control_165	-2.874360869	5.903600206	0.001494019	PARK7	chr1	7969276	7969481
Merge_Treat_Control_16503	-12.73241608	5.394875586	1.05E-11		chr18	71212500	71212613
Merge_Treat_Control_16558	-4.386788038	0.604532087	0.001280849	SALL3	chr18	78979745	78979821
Merge_Treat_Control_16569	-2.521323754	2.787626073	0.007418198	SLC66A2	chr18	79910481	79910676
Merge_Treat_Control_16572	-5.537604465	3.161591639	1.24E-06	TXNL4A	chr18	80012922	80013064
Merge_Treat_Control_1658	-2.404387554	1.625921674	0.018852638		chr1	109048499	109048610
Merge_Treat_Control_16588	-2.028610653	2.43114212	0.03557298		chr19	415406	415564
Merge_Treat_Control_16590	-2.027938908	3.876131779	0.024276887	TPGS1	chr19	518872	519194
Merge_Treat_Control_16603	-3.172874663	3.585227393	0.000839458	KISS1R	chr19	920519	920683
Merge_Treat_Control_16608	-4.957548283	6.833654939	5.80E-07	CNN2	chr19	1033408	1033628
Merge_Treat_Control_16609	-1.807311355	6.637585286	0.036451513	NA,CNN2	chr19	1038605	1038977
Merge_Treat_Control_1661	-3.706710711	8.597787811	6.37E-05	SCARNA2,NA	chr1	109100274	109100427
Merge_Treat_Control_16610	-2.539365401	2.880839209	0.007449961	ABCA7	chr19	1052783	1052859
Merge_Treat_Control_16619	-2.968350411	2.443951814	0.003018623	SBNO2	chr19	1141914	1142019
Merge_Treat_Control_16620	-4.530176919	2.155980892	3.74E-05	SBNO2	chr19	1142134	1142210
Merge_Treat_Control_16621	-4.031531593	3.880756865	4.87E-05	SBNO2	chr19	1148012	1148424
Merge_Treat_Control_16622	-2.973447664	3.621602645	0.001715642	SBNO2	chr19	1149058	1149346
Merge_Treat_Control_16641	-1.775065351	6.013847237	0.040580834	DAZAP1	chr19	1434803	1435174
Merge_Treat_Control_1665	-2.367351711	1.738618318	0.020903485	SORT1	chr1	109322254	109322370
Merge_Treat_Control_16653	-2.221678237	1.69891243	0.027591054		chr19	1704439	1704588
Merge_Treat_Control_16663	-5.351130358	4.571945989	5.02E-07	BTBD2	chr19	2015538	2015614
Merge_Treat_Control_16666	-2.559534387	1.233000644	0.018080005		chr19	2056506	2056624
Merge_Treat_Control_16667	-3.225912049	1.005341505	0.005932006		chr19	2056900	2056998
Merge_Treat_Control_1668	-1.95018279	5.302090996	0.026270488	PSMA5	chr1	109410922	109411128
Merge_Treat_Control_1669	-3.171421821	4.409217158	0.000728848	PSMA5	chr1	109420892	109421003
Merge_Treat_Control_16691	-5.32366686	1.637295916	6.37E-06	SLC39A3,NA	chr19	2739850	2739926
Merge_Treat_Control_1670	-3.20878974	4.40389711	0.000618178	PSMA5	chr1	109421141	109421255
Merge_Treat_Control_16704	-1.990521748	6.350922344	0.022323991	S1PR4	chr19	3179881	3180316
Merge_Treat_Control_16713	-3.443319754	3.783791175	0.000305113	FZR1	chr19	3528401	3528535
Merge_Treat_Control_16719	-4.899626211	0.084241993	0.001115132	PIP5K1C	chr19	3692538	3692614
Merge_Treat_Control_1672	-2.745449493	3.580539854	0.003337734	GNAI3	chr1	109564201	109564340
Merge_Treat_Control_16724	-4.271169635	4.899013049	1.21E-05	PIAS4	chr19	4011359	4011650
Merge_Treat_Control_16725	-3.799495686	4.901470326	6.57E-05	PIAS4	chr19	4012033	4012344
Merge_Treat_Control_1673	-3.087950166	3.571261367	0.00119092	GNAI3	chr1	109572534	109572703
Merge_Treat_Control_16733	-1.765879954	3.930249169	0.048205315	MAP2K2	chr19	4100221	4100333
Merge_Treat_Control_16749	-2.303053258	2.39604781	0.019768773	SH3GL1	chr19	4380868	4380961
Merge_Treat_Control_16757	-2.262527308	4.170243816	0.01271826	MYDGF	chr19	4662721	4662922
Merge_Treat_Control_16758	-2.980259302	5.029791735	0.001165386	MYDGF	chr19	4663868	4664257
Merge_Treat_Control_16779	-4.494120769	1.071708073	0.000305554		chr19	5525292	5525406
Merge_Treat_Control_16793	-3.424895704	0.819194548	0.003915642	NRTN	chr19	5823023	5823123
Merge_Treat_Control_16825	-1.890690712	3.303507736	0.03890396	VAV1	chr19	6774902	6775062
Merge_Treat_Control_16826	-2.024156961	3.258320772	0.030063083	VAV1	chr19	6783258	6783600
Merge_Treat_Control_16827	-2.904965536	3.011674476	0.002374718	VAV1	chr19	6785538	6785649
Merge_Treat_Control_16828	-2.901661059	3.211876095	0.002280565	VAV1	chr19	6814600	6814711
Merge_Treat_Control_16843	-4.148327286	1.019767282	0.000396951	INSR	chr19	7229135	7229212
Merge_Treat_Control_16848	-2.286512166	3.255326214	0.013609077	ARHGEF18	chr19	7363975	7364388
Merge_Treat_Control_16869	-2.322342398	4.090204911	0.010083398		chr19	7952690	7953283
Merge_Treat_Control_16870	-2.04427294	3.251694764	0.026173968		chr19	7953650	7953872
Merge_Treat_Control_16874	-2.520708322	1.476887738	0.016636829	FBN3	chr19	8106694	8106770
Merge_Treat_Control_16878	-3.180100431	2.994356456	0.001092825	CERS4	chr19	8215113	8215457
Merge_Treat_Control_1689	-2.865726665	2.410861426	0.003422044		chr1	110080066	110080186
Merge_Treat_Control_16896	-2.22285762	3.588133411	0.016290077	MYO1F	chr19	8541259	8541370
Merge_Treat_Control_16898	-1.824726835	4.520782862	0.039729049	MYO1F	chr19	8561002	8561342
Merge_Treat_Control_16899	-1.971665945	4.443378086	0.026988638	MYO1F	chr19	8561591	8561967
Merge_Treat_Control_16900	-2.312703702	2.994891159	0.01533299	MYO1F	chr19	8562158	8562246
Merge_Treat_Control_16903	-2.708692001	2.329345597	0.006767907	NFILZ	chr19	8677897	8678113
Merge_Treat_Control_16906	-2.301318767	2.641913653	0.016874492		chr19	8720126	8720365
Merge_Treat_Control_16976	-2.084427734	3.748519313	0.021477192		chr19	10587498	10587965
Merge_Treat_Control_16984	-2.510263652	4.175649211	0.005599099	DNM2	chr19	10742782	10742973
Merge_Treat_Control_16985	-2.507930049	4.091266967	0.00636743	DNM2	chr19	10746845	10746978
Merge_Treat_Control_16989	-5.169112687	5.793520391	3.57E-07	CARM1	chr19	10871568	10871684
Merge_Treat_Control_1699	-2.114263001	5.593328083	0.016034388	LAMTOR5,LAMTOR5-AS1	chr1	110403884	110404139
Merge_Treat_Control_1700	-2.099675892	4.971068564	0.017487457	LAMTOR5,LAMTOR5-AS1	chr1	110407504	110407621
Merge_Treat_Control_17011	-1.8747711	5.48520061	0.031827286	NA	chr19	11665862	11665998
Merge_Treat_Control_17012	-2.964557088	5.997522641	0.001048641	HNRNPA1P10,NA	chr19	11666607	11666686
Merge_Treat_Control_17049	-1.681259295	8.977108673	0.049458928	NA,CALR	chr19	12943847	12944430
Merge_Treat_Control_17053	-2.252882974	1.783737632	0.029505815	DAND5	chr19	12970549	12970671
Merge_Treat_Control_17060	-1.682978873	7.363727548	0.049870975	IER2	chr19	13154326	13154858
Merge_Treat_Control_17080	-2.540463255	1.574231801	0.012173415	ZSWIM4	chr19	13807514	13807621
Merge_Treat_Control_17105	-2.843243002	6.809863344	0.001524382	ADGRE5	chr19	14388671	14389153
Merge_Treat_Control_17106	-4.108546297	7.440226403	1.45E-05	ADGRE5	chr19	14389430	14390060
Merge_Treat_Control_17107	-2.217439968	6.733349309	0.011368413	ADGRE5	chr19	14390234	14390821
Merge_Treat_Control_17114	-1.96187214	2.970478279	0.036396478	TECR,DNAJB1	chr19	14552042	14552302
Merge_Treat_Control_17150	-5.321348147	3.747133884	1.21E-06	WIZ	chr19	15432483	15432580
Merge_Treat_Control_17154	-2.65217494	2.28011645	0.008251023	CYP4F8	chr19	15615959	15616163
Merge_Treat_Control_17158	-1.946961683	2.088886137	0.042613565	CYP4F12	chr19	15676959	15677070
Merge_Treat_Control_17168	-2.41889954	5.73877362	0.006403559	TPM4	chr19	16090087	16090269
Merge_Treat_Control_17169	-2.146293911	5.749168592	0.014795025	TPM4	chr19	16090704	16090995
Merge_Treat_Control_17170	-2.054886212	7.889785664	0.017925764	TPM4	chr19	16102343	16102977
Merge_Treat_Control_17177	-1.924959084	6.41418189	0.026468613	KLF2	chr19	16327220	16327869
Merge_Treat_Control_1719	-2.176459451	5.027115412	0.014098212	RAP1A	chr1	111626208	111626586
Merge_Treat_Control_17196	-2.332176058	2.742016963	0.016205458	MYO9B	chr19	17132128	17132276
Merge_Treat_Control_1720	-4.126191153	5.44927716	1.74E-05	RAP1A	chr1	111627493	111627583
Merge_Treat_Control_1721	-3.218697206	5.452026776	0.000457681	RAP1A	chr1	111650129	111650241
Merge_Treat_Control_17212	-3.612218901	1.803393223	0.000927373	TMEM221,NA	chr19	17445528	17445668
Merge_Treat_Control_1722	-3.700473493	5.474289518	8.93E-05	RAP1A	chr1	111653920	111653996
Merge_Treat_Control_1723	-3.243727994	5.465260514	0.000435005	RAP1A	chr1	111655531	111655798
Merge_Treat_Control_17230	-1.721900503	8.658789465	0.044531502	RPL18A	chr19	17861363	17861570
Merge_Treat_Control_17235	-7.049968277	1.46100875	9.43E-06	KCNN1	chr19	17952120	17952252
Merge_Treat_Control_17238	-1.898136005	3.915061259	0.035062917	IL12RB1	chr19	18070653	18070960
Merge_Treat_Control_17239	-3.573752057	4.900113692	0.000144163	IL12RB1	chr19	18083377	18083550
Merge_Treat_Control_1724	-3.259472038	5.510922025	0.000406154	RAP1A	chr1	111668753	111668929
Merge_Treat_Control_17243	-4.601212279	4.162822087	6.77E-06		chr19	18304054	18304287
Merge_Treat_Control_17244	-3.804187382	5.201140636	6.45E-05		chr19	18304542	18304787
Merge_Treat_Control_1725	-2.702727252	5.601754598	0.002634937	RAP1A	chr1	111669123	111669351
Merge_Treat_Control_17252	-3.345704557	3.721675696	0.000509134	ELL	chr19	18467423	18467593
Merge_Treat_Control_1726	-2.796172769	5.587370273	0.001962456	INKA2,RAP1A	chr1	111688500	111688955
Merge_Treat_Control_17263	-3.167819839	3.266801161	0.000941601		chr19	18800196	18800440
Merge_Treat_Control_1727	-4.52297707	7.735543749	2.84E-06	RAP1A,INKA2	chr1	111691343	111691483
Merge_Treat_Control_1728	-4.627117045	8.043623926	1.87E-06	RAP1A,INKA2	chr1	111695291	111695468
Merge_Treat_Control_17288	-2.807406715	3.866190941	0.002395507	GATAD2A	chr19	19440903	19441013
Merge_Treat_Control_17289	-1.886945741	3.750211419	0.036988648	GATAD2A	chr19	19479542	19479696
Merge_Treat_Control_1729	-4.728178753	7.82776275	1.24E-06	RAP1A,INKA2	chr1	111697377	111697547
Merge_Treat_Control_1730	-4.677668399	7.14794801	1.67E-06	RAP1A,INKA2	chr1	111703271	111703376
Merge_Treat_Control_1731	-4.207108287	6.895672527	1.07E-05	RAP1A,INKA2	chr1	111704315	111704496
Merge_Treat_Control_17339	-4.865620407	4.671930457	1.65E-06	NA	chr19	22694774	22694947
Merge_Treat_Control_17348	-7.932251848	5.424826321	6.72E-11	NA,RPSAP58	chr19	23827137	23827214
Merge_Treat_Control_17355	-3.71156085	1.612244054	0.000679941		chr19	24001270	24001347
Merge_Treat_Control_17356	-4.050889128	3.901423459	4.48E-05		chr19	24001536	24001697
Merge_Treat_Control_17357	-3.419835876	2.27516886	0.000930551		chr19	24002109	24002232
Merge_Treat_Control_17358	-4.293071377	3.555100133	2.11E-05		chr19	24002835	24003056
Merge_Treat_Control_17394	-2.610861151	5.089034955	0.003813821	C19orf12	chr19	29714061	29714625
Merge_Treat_Control_17395	-3.451452734	3.216857771	0.000504673	C19orf12	chr19	29714897	29715009
Merge_Treat_Control_17396	-2.371870424	0.903877033	0.030962986		chr19	29740278	29740354
Merge_Treat_Control_17399	-3.224609418	2.25538003	0.001775228	CCNE1	chr19	29812354	29812430
Merge_Treat_Control_1741	-2.842032788	5.00578099	0.001793487	CAPZA1	chr1	112656515	112656637
Merge_Treat_Control_17410	-3.332590119	1.095401417	0.00399788		chr19	30162718	30162824
Merge_Treat_Control_1742	-2.164434554	5.053654007	0.014757731	CAPZA1	chr1	112660870	112661155
Merge_Treat_Control_17455	-8.386025777	0.055200412	0.000900684	CEBPA,NA	chr19	33301844	33301920
Merge_Treat_Control_17463	-3.110711438	0.912597695	0.007826126	KCTD15	chr19	33796414	33796490
Merge_Treat_Control_17464	-4.010294269	2.228239456	0.000212712	KCTD15	chr19	33796889	33797032
Merge_Treat_Control_17465	-3.854522262	2.190260117	0.000262647	KCTD15	chr19	33798661	33798737
Merge_Treat_Control_17468	-5.000517161	3.503269694	2.92E-06		chr19	34172401	34172477
Merge_Treat_Control_17469	-2.379565662	3.019779383	0.011040586	LSM14A	chr19	34191423	34191537
Merge_Treat_Control_1747	-2.087787952	1.54416191	0.044985511		chr1	112814697	112814793
Merge_Treat_Control_17470	-2.323537617	3.123112844	0.013142961	LSM14A	chr19	34202210	34202323
Merge_Treat_Control_17471	-2.146795122	3.6410147	0.019698218	LSM14A	chr19	34227909	34228027
Merge_Treat_Control_17488	-2.860348304	1.658382568	0.007458047	HPN-AS1,NA	chr19	35094358	35094468
Merge_Treat_Control_1749	-2.647661594	4.818610935	0.003521916	SLC16A1	chr1	112913830	112913944
Merge_Treat_Control_17493	-2.165578867	1.72214271	0.038568237		chr19	35374036	35374148
Merge_Treat_Control_17498	-4.259162689	8.040010434	7.84E-06	NA	chr19	35575548	35575915
Merge_Treat_Control_17502	-1.855125098	4.321725935	0.037145417	COX6B1	chr19	35648369	35648500
Merge_Treat_Control_17527	-2.988450328	2.111138818	0.003141633	THAP8	chr19	36054234	36054364
Merge_Treat_Control_17531	-2.22770744	4.396022109	0.013049043	TBCB	chr19	36121591	36121723
Merge_Treat_Control_17559	-1.884289591	5.358908833	0.031552163	YIF1B	chr19	38309331	38309879
Merge_Treat_Control_17567	-3.162580227	0.613253284	0.008819448	RYR1	chr19	38486692	38486768
Merge_Treat_Control_17580	-2.238370728	5.15099334	0.011894027	ACTN4	chr19	38659021	38659376
Merge_Treat_Control_17581	-2.71436158	5.037852084	0.002656848	ACTN4	chr19	38672266	38672379
Merge_Treat_Control_17582	-1.800569904	8.152774997	0.036192994	CAPN12,ACTN4	chr19	38729395	38730510
Merge_Treat_Control_17596	-1.981557123	2.156338183	0.04686269	ACP7	chr19	39093081	39093214
Merge_Treat_Control_17599	-3.332590119	1.095401417	0.00399788		chr19	39230159	39230235
Merge_Treat_Control_17635	-2.034183036	2.678724905	0.034690189	PLD3	chr19	40355443	40355559
Merge_Treat_Control_17642	-3.257765435	3.481415436	0.000654085	BLVRB	chr19	40463660	40464001
Merge_Treat_Control_17666	-3.24395263	0.260333126	0.008203511	AXL	chr19	41240394	41240470
Merge_Treat_Control_17668	-1.812336542	6.241674645	0.036378412	NA,HNRNPUL1,TGFB1	chr19	41307037	41307592
Merge_Treat_Control_17684	-4.328560919	1.205240503	0.000210393	CD79A	chr19	41880352	41880428
Merge_Treat_Control_17739	-1.762318769	4.753720309	0.045161569	ZNF428,SRRM5	chr19	43607614	43608037
Merge_Treat_Control_17794	-6.399031225	3.390744978	1.35E-07	NOVA2	chr19	45973405	45973529
Merge_Treat_Control_17803	-2.934321357	7.959953163	0.001077279	CALM3,NA	chr19	46610046	46610374
Merge_Treat_Control_17813	-2.153690158	7.034750383	0.013505149	SLC1A5,FKRP	chr19	46774899	46775403
Merge_Treat_Control_17831	-2.415291112	4.15509146	0.008044672	SAE1	chr19	47160241	47160381
Merge_Treat_Control_17832	-2.282320272	4.268274477	0.011703705	SAE1	chr19	47164520	47164954
Merge_Treat_Control_17833	-2.852772044	4.064717867	0.002141437	SAE1	chr19	47165102	47165215
Merge_Treat_Control_17835	-2.704739995	4.501924746	0.003013794	SAE1	chr19	47174142	47174258
Merge_Treat_Control_17836	-2.318498322	4.596467255	0.009734447	SAE1	chr19	47174439	47174644
Merge_Treat_Control_17837	-2.213975129	4.651624933	0.013066646	SAE1	chr19	47174980	47175311
Merge_Treat_Control_17838	-2.70306421	4.485912154	0.003183731	SAE1	chr19	47181823	47182039
Merge_Treat_Control_17839	-2.91743294	4.481101582	0.001584835	SAE1	chr19	47191129	47191258
Merge_Treat_Control_17841	-2.872622622	4.455906686	0.001741117	SAE1	chr19	47192107	47192251
Merge_Treat_Control_17842	-2.771308809	4.473513847	0.002529163	SAE1	chr19	47192460	47192640
Merge_Treat_Control_17843	-2.563405101	4.51268675	0.004853079	SAE1	chr19	47194622	47194788
Merge_Treat_Control_17844	-2.268890764	4.575689511	0.01163998	SAE1	chr19	47195765	47196181
Merge_Treat_Control_17845	-2.200889074	3.827378444	0.016360806	SAE1	chr19	47201022	47201175
Merge_Treat_Control_17852	-2.729250189	3.671298908	0.003769262	NAPA	chr19	47513476	47513628
Merge_Treat_Control_17878	-2.874570333	6.215628848	0.001441912	EMP3	chr19	48326896	48327007
Merge_Treat_Control_17879	-2.568304712	6.512530922	0.003858106	EMP3	chr19	48327475	48327707
Merge_Treat_Control_17880	-1.7402299	6.690873452	0.04380427	EMP3	chr19	48329262	48329579
Merge_Treat_Control_17893	-1.739218341	6.993510859	0.043321413	RPL18	chr19	48617708	48617819
Merge_Treat_Control_17899	-2.630392721	2.478596757	0.006855999	BCAT2	chr19	48805263	48805339
Merge_Treat_Control_17901	-3.415512245	6.10787677	0.000213439	NUCB1	chr19	48902939	48903370
Merge_Treat_Control_17902	-3.820731568	6.0778465	4.93E-05	NUCB1	chr19	48904046	48904322
Merge_Treat_Control_17904	-2.056872255	6.606323638	0.018383094	BAX	chr19	48956147	48956407
Merge_Treat_Control_17933	-2.60838806	5.41263916	0.00372719	FLT3LG,NA	chr19	49475520	49475741
Merge_Treat_Control_17934	-2.385918132	5.174318608	0.007325627	FLT3LG,NA	chr19	49476484	49476609
Merge_Treat_Control_17936	-2.160928133	9.024932816	0.012891502	SNORD32A,RPL13A	chr19	49489895	49489973
Merge_Treat_Control_17942	-3.390379107	-0.170618823	0.026706022		chr19	49551019	49551095
Merge_Treat_Control_17969	-2.163262365	3.253498846	0.020199672	IL4I1,NUP62,NA	chr19	49926089	49926200
Merge_Treat_Control_17974	-5.195207127	2.956112163	2.54E-06	MYH14	chr19	50196348	50196601
Merge_Treat_Control_17981	-3.302188949	3.312042081	0.000776497	NR1H2	chr19	50376593	50376693
Merge_Treat_Control_17988	-3.110711438	0.912597695	0.007826126	MYBPC2	chr19	50444172	50444258
Merge_Treat_Control_18001	-5.997304757	1.969854825	2.07E-06	SHANK1	chr19	50695030	50695106
Merge_Treat_Control_18012	-4.148327286	1.019767282	0.000396951	KLK13	chr19	51061167	51061254
Merge_Treat_Control_18025	-2.264393792	7.049488606	0.009717245	NKG7	chr19	51371675	51372132
Merge_Treat_Control_18061	-9.521175108	1.425947865	9.43E-06	ZNF160	chr19	53103396	53103472
Merge_Treat_Control_18067	-8.648341253	0.337924436	0.000341383		chr19	53333599	53333714
Merge_Treat_Control_18080	-2.392868341	0.568010551	0.03850259	CACNG8	chr19	53981970	53982046
Merge_Treat_Control_18081	-3.060593854	1.290355192	0.005623714	CACNG6	chr19	53992867	53992993
Merge_Treat_Control_18091	-3.082120292	3.385774212	0.001237805		chr19	54133523	54133725
Merge_Treat_Control_18108	-1.930373901	3.207903636	0.036270672	NA,KIR3DP1	chr19	54789152	54789276
Merge_Treat_Control_18110	-1.872086023	3.050951477	0.04285701	KIR2DS4	chr19	54838539	54838802
Merge_Treat_Control_18116	-3.846238098	1.583910354	0.000749483	TNNT1	chr19	55147738	55147814
Merge_Treat_Control_18124	-2.749786104	3.283269172	0.003319424	TMEM238	chr19	55380148	55380265
Merge_Treat_Control_18125	-3.03770243	3.772471278	0.001312346	TMEM238	chr19	55380458	55380674
Merge_Treat_Control_18126	-2.617971638	3.350645781	0.005827251	TMEM238	chr19	55381058	55381219
Merge_Treat_Control_18140	-2.305063696	7.192757398	0.00858463	U2AF2,NA	chr19	55673895	55674641
Merge_Treat_Control_18146	-4.538424077	-0.212818797	0.003680029		chr19	55746728	55746804
Merge_Treat_Control_18149	-2.091135104	2.19033103	0.029677854	ZNF444	chr19	56141823	56141999
Merge_Treat_Control_18151	-3.725696629	1.77913529	0.000426839	EDDM13,ZSCAN5A	chr19	56302096	56302213
Merge_Treat_Control_18152	-2.92107976	2.268024348	0.003407625	EDDM13,ZSCAN5A	chr19	56302795	56302990
Merge_Treat_Control_18204	-7.873299636	-0.43226817	0.006379424	PXDN	chr2	1717985	1718061
Merge_Treat_Control_18210	-2.583307553	2.717845591	0.006633377		chr2	3182546	3182753
Merge_Treat_Control_18211	-2.505658314	2.517048987	0.009266069		chr2	3187178	3187371
Merge_Treat_Control_18224	-2.158391012	6.387840791	0.013567822	RPS7	chr2	3575670	3575781
Merge_Treat_Control_18230	-3.686778505	3.352411299	0.00020046	NA	chr2	3651324	3651404
Merge_Treat_Control_1826	-4.124472561	0.367725892	0.003029173		chr1	117578595	117578671
Merge_Treat_Control_18268	-2.713718714	0.767885721	0.016551802		chr2	7872803	7872879
Merge_Treat_Control_1827	-4.549161392	4.16615133	6.77E-06	TENT5C	chr1	117606546	117606670
Merge_Treat_Control_18299	-7.049968277	1.46100875	9.43E-06	KLF11	chr2	10043156	10043232
Merge_Treat_Control_18300	-2.311622293	7.804100332	0.008301529	RRM2	chr2	10129375	10129708
Merge_Treat_Control_18326	-2.021782234	6.067142509	0.020358012	ATP6V1C2,PDIA6	chr2	10783909	10784203
Merge_Treat_Control_18373	-2.087787952	1.54416191	0.044985511	NA	chr2	16237056	16237195
Merge_Treat_Control_18394	-2.6341859	1.078405391	0.015240223	NA	chr2	18495264	18495366
Merge_Treat_Control_18415	-3.755979058	5.413907104	7.38E-05	PUM2	chr2	20327350	20327430
Merge_Treat_Control_18416	-3.305151587	5.574230233	0.000349177	PUM2	chr2	20336846	20337029
Merge_Treat_Control_18417	-2.909723462	5.623569358	0.001368489	PUM2	chr2	20341919	20342317
Merge_Treat_Control_18418	-3.712315607	6.002394002	7.34E-05	PUM2	chr2	20350564	20350692
Merge_Treat_Control_18419	-3.162580227	0.613253284	0.008819448		chr2	20379104	20379180
Merge_Treat_Control_18449	-3.852924903	2.055861393	0.000379448	ITSN2	chr2	24254336	24254457
Merge_Treat_Control_18474	-2.15016515	3.091106075	0.022783683	RAB10	chr2	26041985	26042096
Merge_Treat_Control_18476	-2.29897726	3.044140573	0.013452725	RAB10	chr2	26049224	26049348
Merge_Treat_Control_18487	-1.861126203	3.89980404	0.037757786	OTOF	chr2	26474754	26475215
Merge_Treat_Control_18488	-1.962782263	8.257471603	0.02309062	OTOF	chr2	26475408	26477701
Merge_Treat_Control_18492	-4.224251294	1.994314055	0.000184391	KCNK3	chr2	26692787	26692918
Merge_Treat_Control_18517	-1.845925632	2.75057893	0.048872231	GPN1	chr2	27642618	27642735
Merge_Treat_Control_18542	-3.780559465	-0.268204724	0.006379424	SPDYA	chr2	28817460	28817536
Merge_Treat_Control_18585	-5.029311768	2.755043189	4.87E-06	DPY30,MEMO1	chr2	31979155	31979231
Merge_Treat_Control_18606	-5.567198246	3.585567432	8.59E-07	LINC01320	chr2	33767426	33767510
Merge_Treat_Control_1861	-1.938337814	3.474813053	0.034426781	NOTCH2	chr1	119999907	120000059
Merge_Treat_Control_1862	-3.028097264	1.606074805	0.004405204		chr1	120122478	120122648
Merge_Treat_Control_18633	-6.186299548	1.49480118	8.53E-06	EIF2AK2	chr2	37156867	37156943
Merge_Treat_Control_18661	-2.033166023	2.945135612	0.031086254	GALM	chr2	38703158	38703277
Merge_Treat_Control_18667	-1.873257483	3.724629787	0.036521136	SOS1	chr2	39038846	39038958
Merge_Treat_Control_18706	-1.995610714	2.444064879	0.03557298	EML4	chr2	42291428	42291539
Merge_Treat_Control_18708	-2.21141861	5.21052233	0.012459575	COX7A2L	chr2	42350535	42350827
Merge_Treat_Control_18717	-2.059528637	1.767098889	0.038568237	THADA	chr2	43305823	43305941
Merge_Treat_Control_18727	-2.463298369	3.732346806	0.007206461	LRPPRC	chr2	43896045	43896156
Merge_Treat_Control_1874	-5.323895158	4.999530351	2.90E-07	H2BP1	chr1	121117010	121117090
Merge_Treat_Control_18772	-2.705200564	5.794210421	0.002563403	CALM2,NA	chr2	47161637	47161768
Merge_Treat_Control_18777	-4.04899716	0.92228105	0.000600631	MSH2	chr2	47502560	47502652
Merge_Treat_Control_18808	-4.657647163	2.829650807	1.17E-05	NRXN1	chr2	50346830	50346906
Merge_Treat_Control_18832	-2.173081848	2.158123591	0.029677854	PSME4	chr2	53916085	53916217
Merge_Treat_Control_18833	-2.184257693	4.312041216	0.015707155	PSME4	chr2	53970644	53970789
Merge_Treat_Control_18847	-1.866313532	6.102962026	0.031475632	RPS27A	chr2	55232742	55232903
Merge_Treat_Control_18892	-10.52019306	2.78055976	1.43E-07	BCL11A	chr2	60553239	60553356
Merge_Treat_Control_18914	-2.139541036	5.150809134	0.015441178	XPO1	chr2	61537865	61537990
Merge_Treat_Control_18925	-2.473223158	1.266655808	0.018080005	EHBP1	chr2	62706018	62706094
Merge_Treat_Control_18937	-1.993187764	3.624659088	0.028772771	UGP2	chr2	63860578	63860888
Merge_Treat_Control_18938	-2.236817427	3.452464084	0.015380601	UGP2	chr2	63865502	63865659
Merge_Treat_Control_18966	-2.577981063	6.188948914	0.0038014	ACTR2	chr2	65270443	65270607
Merge_Treat_Control_18968	-2.071074313	2.34565104	0.034433792	SPRED2	chr2	65338499	65338626
Merge_Treat_Control_18971	-1.940008642	2.251805724	0.047710877	NA	chr2	65748106	65748251
Merge_Treat_Control_18985	-3.495129339	6.145529728	0.000169823	PPP3R1,NA	chr2	68179039	68179371
Merge_Treat_Control_18986	-2.736102014	3.752326699	0.003544195	PPP3R1,NA	chr2	68190360	68190494
Merge_Treat_Control_18987	-2.105941956	3.799022024	0.020883211	PPP3R1,NA	chr2	68209439	68209729
Merge_Treat_Control_18990	-1.839710958	3.435917606	0.045218448	ARHGAP25,LINC01890	chr2	68826056	68826208
Merge_Treat_Control_19027	-2.067836869	7.054918848	0.017389542	PCBP1,PCBP1-AS1	chr2	70088767	70089073
Merge_Treat_Control_19037	-2.008828444	4.717193814	0.023702122	SNRPG	chr2	70293534	70293691
Merge_Treat_Control_19065	-6.753119299	3.441970665	1.65E-08		chr2	72148625	72148713
Merge_Treat_Control_19101	-2.472600285	4.640923832	0.006117186	MTHFD2	chr2	74201405	74201675
Merge_Treat_Control_19129	-4.916128398	8.214384326	5.61E-07	RN7SKP203	chr2	76445242	76445364
Merge_Treat_Control_19147	-5.922183193	4.761143986	6.48E-08		chr2	78701582	78701824
Merge_Treat_Control_19164	-4.800926372	1.027549439	0.000305554	RNA5SP99	chr2	81496221	81496343
Merge_Treat_Control_19204	-2.258205298	3.941598044	0.012751553	TCF7L1	chr2	85307927	85308347
Merge_Treat_Control_19219	-4.562645139	1.46150804	8.57E-05	SFTPB	chr2	85667286	85667389
Merge_Treat_Control_19239	-4.295805788	4.665227217	1.17E-05	CD8A	chr2	86784634	86784821
Merge_Treat_Control_19240	-3.144195639	4.362386068	0.000740686	CD8B	chr2	86841656	86841868
Merge_Treat_Control_19242	-6.838940788	6.470615141	7.76E-10	RGPD1	chr2	86914400	86914505
Merge_Treat_Control_19243	-11.58381076	4.105619264	1.49E-09	RGPD1	chr2	86914743	86914870
Merge_Treat_Control_19324	-4.746078261	2.777624962	1.37E-05		chr2	90325443	90325522
Merge_Treat_Control_19378	-3.817666959	0.434223248	0.003029173		chr2	96064978	96065054
Merge_Treat_Control_19459	-5.897229182	1.134551428	2.84E-05	AFF3	chr2	100104661	100104737
Merge_Treat_Control_19478	-2.304743207	3.716072396	0.012603051	MAP4K4	chr2	101718384	101718762
Merge_Treat_Control_19482	-1.938766152	4.124740028	0.030425725	MAP4K4	chr2	101844119	101844230
Merge_Treat_Control_195	-3.475581708	3.779270667	0.000305113	SPSB1	chr1	9357267	9357396
Merge_Treat_Control_19505	-6.047290843	2.55582379	3.28E-07	POU3F3,NA	chr2	104855263	104855483
Merge_Treat_Control_19506	-7.398176379	3.076311985	5.50E-08	POU3F3,NA	chr2	104855597	104855679
Merge_Treat_Control_19507	-5.814908134	1.035748411	3.63E-05	POU3F3,NA	chr2	104856223	104856299
Merge_Treat_Control_19508	-6.119278846	1.409652994	1.16E-05	POU3F3,NA	chr2	104857052	104857132
Merge_Treat_Control_19517	-1.940008642	2.251805724	0.047710877		chr2	105489244	105489456
Merge_Treat_Control_19558	-6.091658426	5.040450332	2.19E-08		chr2	109760389	109760478
Merge_Treat_Control_19559	-5.189301473	5.333545652	4.38E-07	RGPD5	chr2	109794527	109794677
Merge_Treat_Control_19566	-4.033056985	1.952750827	0.000216204	RGPD6	chr2	110576830	110576947
Merge_Treat_Control_19567	-5.615934214	4.206368131	2.34E-07	NA	chr2	110611021	110611143
Merge_Treat_Control_19569	-2.097168628	2.821269531	0.027882618	BUB1	chr2	110644301	110644417
Merge_Treat_Control_19575	-5.327290414	2.38250613	3.94E-06	BCL2L11,MIR4435-2HG	chr2	111120937	111121022
Merge_Treat_Control_19581	-4.410881967	1.293476507	0.000147935	NA,MIR4435-2HG	chr2	111276500	111276576
Merge_Treat_Control_19588	-4.763997301	1.693984259	3.90E-05	NA,ANAPC1	chr2	111691326	111691456
Merge_Treat_Control_19618	-2.043352874	2.284604302	0.031048896	PAX8-AS1,PAX8	chr2	113255442	113255585
Merge_Treat_Control_19629	-2.071074313	2.34565104	0.034433792		chr2	113602030	113602277
Merge_Treat_Control_19631	-2.520708322	1.476887738	0.016636829		chr2	113603457	113603536
Merge_Treat_Control_19638	-2.092787967	5.257895835	0.017988171	ACTR3	chr2	113928964	113929407
Merge_Treat_Control_19639	-5.058798072	6.60333771	4.02E-07	ACTR3	chr2	113940006	113940142
Merge_Treat_Control_19640	-1.829479874	6.585780663	0.034695286	ACTR3	chr2	113957884	113958234
Merge_Treat_Control_19647	-4.858547916	3.770852436	5.01E-06	DPP10	chr2	114937487	114937621
Merge_Treat_Control_19774	-1.905938167	3.449850895	0.037954374	WDR33	chr2	127798142	127798331
Merge_Treat_Control_19778	-4.942980522	3.012068893	6.27E-06		chr2	127885988	127886065
Merge_Treat_Control_19780	-2.864110379	2.146576395	0.004854398	SAP130	chr2	127981012	127981088
Merge_Treat_Control_19828	-5.191106729	0.981404488	5.36E-05	ANKRD30BL	chr2	132254365	132254441
Merge_Treat_Control_19829	-4.596387614	5.291389985	3.45E-06	ANKRD30BL	chr2	132254844	132254997
Merge_Treat_Control_19830	-4.366480013	6.740079669	5.64E-06	ANKRD30BL	chr2	132255097	132255378
Merge_Treat_Control_19831	-6.636835444	4.635637317	6.05E-09	ANKRD30BL	chr2	132255508	132255653
Merge_Treat_Control_19832	-1.954477567	3.112894549	0.034881586		chr2	132269839	132269965
Merge_Treat_Control_19835	-5.972884655	4.213719822	9.08E-08		chr2	132279307	132279463
Merge_Treat_Control_19836	-5.273657	5.001203533	4.60E-07		chr2	132280735	132280894
Merge_Treat_Control_19837	-5.366224933	4.426920986	4.65E-07		chr2	132281384	132281641
Merge_Treat_Control_19860	-2.861851582	1.83594396	0.00472768	R3HDM1	chr2	135594702	135594786
Merge_Treat_Control_19870	-2.093718496	4.551956383	0.018442619	MCM6	chr2	135854361	135854725
Merge_Treat_Control_19874	-5.051150217	0.221964697	0.000732646		chr2	136037776	136037852
Merge_Treat_Control_199	-2.29564249	3.855439284	0.012432326		chr1	9643162	9643418
Merge_Treat_Control_19912	-5.313465694	0.47920141	0.000285964		chr2	140221681	140221757
Merge_Treat_Control_19913	-4.810665037	3.515044657	6.17E-06		chr2	140222798	140222929
Merge_Treat_Control_19936	-2.07720309	3.691759067	0.022768868	ARHGAP15-AS1,ARHGAP15	chr2	143635031	143635165
Merge_Treat_Control_19937	-2.348973653	3.115563343	0.013142961	ARHGAP15	chr2	143764347	143764458
Merge_Treat_Control_1998	-4.263659577	5.958705411	1.01E-05	RNVU1-31	chr1	145465657	145465765
Merge_Treat_Control_19983	-4.489363248	6.74038617	3.79E-06	NA,KIF5C-AS1,KIF5C	chr2	148881704	148881889
Merge_Treat_Control_20095	-2.721689164	3.585758499	0.003337734	PSMD14	chr2	161371902	161372013
Merge_Treat_Control_20107	-2.718991838	3.556157987	0.003677566	DPP4	chr2	162052091	162052308
Merge_Treat_Control_20108	-4.121113078	3.872305552	3.27E-05	DPP4	chr2	162061115	162061280
Merge_Treat_Control_20109	-2.642078123	3.690489103	0.004482885	DPP4	chr2	162070457	162070613
Merge_Treat_Control_20196	-2.424291491	2.354174589	0.015166636	TLK1	chr2	171074368	171074525
Merge_Treat_Control_2022	-3.424895704	0.819194548	0.003915642	HYDIN2	chr1	146843023	146843133
Merge_Treat_Control_20230	-2.05885378	3.121210645	0.026648616	OLA1	chr2	174190812	174190940
Merge_Treat_Control_20244	-2.9149213	2.516383627	0.003640076	WIPF1,NA	chr2	174676134	174676210
Merge_Treat_Control_20261	-7.008263272	3.750091063	5.46E-09	EVX2	chr2	176080204	176080301
Merge_Treat_Control_20272	-3.082934085	5.774872312	0.000715574	HNRNPA3	chr2	177215969	177216045
Merge_Treat_Control_20273	-1.920482326	7.127664702	0.026421006	HNRNPA3	chr2	177219470	177219746
Merge_Treat_Control_20280	-2.087787952	1.54416191	0.044985511	NFE2L2,NA	chr2	177324316	177324456
Merge_Treat_Control_2035	-3.095729807	8.303630524	0.000602694	RNVU1-7	chr1	148038804	148038900
Merge_Treat_Control_20363	-2.73952084	6.034531408	0.002236188	HNRNPCP2,C2orf88	chr2	189924111	189924293
Merge_Treat_Control_20369	-1.964654616	2.919951023	0.034021558	MFSD6	chr2	190501304	190501419
Merge_Treat_Control_20370	-5.698970284	2.847052516	8.57E-07	NEMP2-DT	chr2	190537944	190538069
Merge_Treat_Control_20381	-1.880489634	5.025784555	0.032266215	STAT1	chr2	190971550	190971675
Merge_Treat_Control_20392	-1.872968708	3.531317992	0.038995891		chr2	191741406	191741570
Merge_Treat_Control_20433	-2.506471509	5.006115297	0.005178045	STK17B	chr2	196134102	196134225
Merge_Treat_Control_20437	-1.870755623	5.600328277	0.032063187	NA,STK17B	chr2	196153272	196153584
Merge_Treat_Control_20456	-2.08743234	2.474789345	0.029731472	HSPE1-MOB4,MOB4	chr2	197536881	197536992
Merge_Treat_Control_2049	-2.766941054	2.438536106	0.004926933		chr1	148734232	148734388
Merge_Treat_Control_2052	-2.048047133	1.868432447	0.040082012	PDE4DIP	chr1	148866437	148866513
Merge_Treat_Control_2054	-2.162245062	3.726184748	0.017091	PDE4DIP	chr1	148981426	148981628
Merge_Treat_Control_20571	-3.401024778	1.595309892	0.001942282	KLF7,MYOSLID	chr2	207166888	207166964
Merge_Treat_Control_20579	-1.805787559	3.410527005	0.049898572		chr2	207686923	207687089
Merge_Treat_Control_20598	-6.231071221	5.096076148	1.76E-08	KANSL1L	chr2	210171267	210171363
Merge_Treat_Control_20650	-1.955846342	6.378266672	0.024676406	XRCC5	chr2	216205180	216205415
Merge_Treat_Control_2066	-4.535275234	10.02326751	2.46E-06	H4C14	chr1	149832723	149832982
Merge_Treat_Control_2068	-5.608796997	9.727389092	3.10E-08	H3C14	chr1	149840996	149841114
Merge_Treat_Control_20681	-1.968798141	6.4090718	0.023342904	ARPC2	chr2	218230023	218230586
Merge_Treat_Control_20682	-3.677716125	6.726314509	7.73E-05	ARPC2	chr2	218234298	218234445
Merge_Treat_Control_20683	-2.81955275	6.475446769	0.001716389	ARPC2	chr2	218237604	218237819
Merge_Treat_Control_2069	-5.365597737	10.75589219	8.18E-08	H2AC18	chr1	149842365	149842627
Merge_Treat_Control_2070	-5.359869792	10.80503485	8.35E-08	H2AC19	chr1	149851124	149851458
Merge_Treat_Control_20701	-5.593968574	-0.156010438	0.002220049	IHH	chr2	219060700	219060776
Merge_Treat_Control_2071	-5.674997054	10.21657277	2.28E-08	H3C15	chr1	149852706	149852947
Merge_Treat_Control_20715	-2.667563938	2.405807951	0.005949722	STK11IP	chr2	219613041	219613152
Merge_Treat_Control_20717	-5.495763354	4.48205367	3.73E-07	SLC4A3	chr2	219627481	219627615
Merge_Treat_Control_20719	-3.162580227	0.613253284	0.008819448	NA	chr2	220183849	220183925
Merge_Treat_Control_20732	-2.212127901	1.490580074	0.031346675		chr2	222178841	222178952
Merge_Treat_Control_2074	-2.146342181	3.730691306	0.019200701	SF3B4	chr1	149924052	149924172
Merge_Treat_Control_20772	-1.813556052	3.16348801	0.049901074	DOCK10	chr2	224996965	224997076
Merge_Treat_Control_20798	-1.976332171	2.236785095	0.047710877	AGFG1	chr2	227481762	227481960
Merge_Treat_Control_20814	-4.801808477	7.573031471	9.63E-07	PID1	chr2	229180714	229181105
Merge_Treat_Control_2082	-2.340219577	5.285581384	0.008373166	ANP32E	chr1	150219970	150220148
Merge_Treat_Control_20820	-2.871776107	4.039527099	0.001958751	TRIP12	chr2	229842830	229842988
Merge_Treat_Control_2083	-2.255546571	6.562614158	0.010192122	ANP32E	chr1	150220421	150220712
Merge_Treat_Control_20839	-2.280047604	1.675149474	0.027591054	SP100	chr2	230497229	230497351
Merge_Treat_Control_2084	-2.685427849	5.996824808	0.002714675	ANP32E	chr1	150229179	150229291
Merge_Treat_Control_2085	-3.163995475	6.958529072	0.000493213	ANP32E	chr1	150230514	150230736
Merge_Treat_Control_20852	-2.347331132	3.968086244	0.010037324	CAB39	chr2	230754261	230754384
Merge_Treat_Control_20853	-2.074661563	6.14276277	0.017644487	CAB39	chr2	230820599	230821036
Merge_Treat_Control_20857	-8.386025777	0.055200412	0.000900684	C2orf72	chr2	231037833	231037909
Merge_Treat_Control_2086	-3.525689058	6.379761222	0.00014103	ANP32E	chr1	150231733	150231828
Merge_Treat_Control_20861	-1.824130405	6.922998908	0.034668332	NCL	chr2	231454817	231455185
Merge_Treat_Control_20862	-2.459945472	6.67514813	0.005409127	NCL	chr2	231460112	231460227
Merge_Treat_Control_20863	-1.995760557	6.947921132	0.021561364	NCL	chr2	231461751	231461995
Merge_Treat_Control_20865	-2.945011903	8.313823327	0.001027677	PTMA	chr2	231708584	231708704
Merge_Treat_Control_20866	-2.68199432	7.889601617	0.002540926	PTMA	chr2	231711273	231711500
Merge_Treat_Control_20867	-2.514027009	8.773698349	0.004327917	PTMA	chr2	231711855	231712032
Merge_Treat_Control_20868	-2.202130692	9.624198435	0.011357895	MIR1244-1,PTMA	chr2	231712745	231713525
Merge_Treat_Control_2087	-2.660402052	5.058253273	0.003244297	APH1A	chr1	150265571	150265802
Merge_Treat_Control_20886	-2.06970036	3.359745744	0.025767189	INPP5D	chr2	233143512	233143681
Merge_Treat_Control_20889	-1.771576561	4.175139381	0.047032581	INPP5D	chr2	233144780	233145092
Merge_Treat_Control_20890	-2.606137819	2.862010521	0.005781849	INPP5D	chr2	233176105	233176237
Merge_Treat_Control_20891	-1.793235271	3.999898302	0.046514164	NA,INPP5D	chr2	233176781	233177236
Merge_Treat_Control_20893	-2.590547298	0.81506323	0.030962986	ATG16L1	chr2	233215423	233215499
Merge_Treat_Control_20894	-3.933935979	6.177754168	3.30E-05	SCARNA5,ATG16L1	chr2	233275786	233275926
Merge_Treat_Control_20910	-1.760027419	6.19322717	0.041776735	ARL4C	chr2	234495175	234495349
Merge_Treat_Control_20922	-4.645232065	2.076745558	4.34E-05	GBX2,GBX2-AS1	chr2	236167955	236168087
Merge_Treat_Control_20940	-1.895716697	4.090921809	0.033938517	LRRFIP1	chr2	237720022	237720193
Merge_Treat_Control_20942	-3.204930497	4.421014859	0.000594243	LRRFIP1	chr2	237748309	237748441
Merge_Treat_Control_20943	-1.932775646	5.356724591	0.027535942	LRRFIP1	chr2	237762925	237763055
Merge_Treat_Control_20945	-2.511966775	5.771444736	0.00484068	LRRFIP1	chr2	237765009	237765239
Merge_Treat_Control_20949	-2.133073747	2.583282251	0.027608938	UBE2F,UBE2F-SCLY	chr2	237981209	237981395
Merge_Treat_Control_20970	-1.773519684	4.481348323	0.045429921	COPS9	chr2	240133860	240133992
Merge_Treat_Control_20983	-3.481146378	1.054701083	0.001664638	PPP1R7,PASK	chr2	241150046	241150122
Merge_Treat_Control_2099	-3.611746421	-0.026610842	0.016225581	ENSA	chr1	150605684	150605760
Merge_Treat_Control_20990	-2.064673374	3.245024174	0.026173968	HDLBP	chr2	241286823	241286935
Merge_Treat_Control_21000	-4.979063219	2.234679191	2.45E-05		chr2	241848714	241848790
Merge_Treat_Control_21002	-2.192480095	4.054692737	0.014946572	LINC01237	chr2	241888801	241889173
Merge_Treat_Control_21005	-1.865522974	5.412567284	0.032746561	FAM240C,LINC01237	chr2	241896874	241897541
Merge_Treat_Control_21006	-2.377892132	1.532326499	0.025461672	LINC01237	chr2	241910988	241911111
Merge_Treat_Control_21009	-2.449672759	1.800755523	0.017478245		chr20	60190	60333
Merge_Treat_Control_2101	-1.858458648	4.59779384	0.035963496	ENSA	chr1	150623732	150623861
Merge_Treat_Control_21010	-3.271665789	1.718005142	0.001457173		chr20	60820	60956
Merge_Treat_Control_21011	-3.14941867	1.916258177	0.003087939		chr20	61257	61586
Merge_Treat_Control_21024	-2.064986139	3.398144541	0.023214157	CSNK2A1	chr20	481229	481404
Merge_Treat_Control_21025	-1.895793448	2.841790149	0.044916029	CSNK2A1	chr20	528758	528930
Merge_Treat_Control_21038	-2.411239909	5.211104102	0.006847553	NA,FKBP1A	chr20	1383505	1383991
Merge_Treat_Control_21086	-4.967825692	8.626231878	4.47E-07	CENPB	chr20	3784558	3785094
Merge_Treat_Control_21087	-5.468688125	8.733811233	5.98E-08	CENPB	chr20	3785255	3785625
Merge_Treat_Control_21089	-1.759393277	7.265931432	0.040840619	CDC25B	chr20	3805643	3806104
Merge_Treat_Control_21113	-2.687037851	2.578837412	0.005097119		chr20	5291760	5291871
Merge_Treat_Control_21122	-4.423096811	1.817289415	0.000104849	CRLS1,NA	chr20	6013899	6013975
Merge_Treat_Control_21139	-1.92758085	3.290804498	0.034303769	TMX4	chr20	7981503	7981614
Merge_Treat_Control_21151	-4.710430711	5.197721171	2.79E-06	PLCB4	chr20	9168852	9169038
Merge_Treat_Control_21208	-1.816638443	4.898469184	0.039447245	RRBP1	chr20	17659116	17659243
Merge_Treat_Control_21224	-2.537886262	3.472356341	0.006172021	SEC23B	chr20	18546742	18546886
Merge_Treat_Control_21278	-2.360586563	4.766215354	0.008598165	CST7	chr20	24958914	24959069
Merge_Treat_Control_21287	-2.208244424	1.981603197	0.026576667	GINS1	chr20	25431545	25431656
Merge_Treat_Control_21296	-5.473141497	5.3651874	1.72E-07	MIR663AHG	chr20	26208388	26208464
Merge_Treat_Control_21298	-7.070551975	-1.033655634	0.032764251		chr20	26694356	26694432
Merge_Treat_Control_21314	-5.283814321	7.762145593	1.42E-07		chr20	29298593	29299975
Merge_Treat_Control_21330	-4.589645627	4.087899443	5.45E-06		chr20	30487019	30487153
Merge_Treat_Control_21331	-4.436644976	4.314037129	9.90E-06		chr20	30487321	30487596
Merge_Treat_Control_21335	-4.146304699	3.392756193	3.72E-05		chr20	30512015	30512143
Merge_Treat_Control_21336	-4.015003662	4.442984316	3.71E-05		chr20	30513738	30514094
Merge_Treat_Control_21337	-3.569292995	3.046635306	0.000369903		chr20	30514390	30514499
Merge_Treat_Control_2142	-2.495387004	3.696403134	0.006570729	MRPL9	chr1	151760730	151760991
Merge_Treat_Control_21462	-2.237417483	4.516923434	0.012782915	BCL2L1	chr20	31683491	31683756
Merge_Treat_Control_21463	-1.844559369	4.68350197	0.035921166	BCL2L1-AS1,BCL2L1	chr20	31687605	31688093
Merge_Treat_Control_21465	-2.743622395	4.478490703	0.002842602	BCL2L1-AS1,BCL2L1	chr20	31689488	31689618
Merge_Treat_Control_21466	-2.771308809	4.473513847	0.002529163	BCL2L1-AS1,BCL2L1	chr20	31709719	31709861
Merge_Treat_Control_21467	-2.332284429	4.640206696	0.009233448	BCL2L1	chr20	31718596	31718846
Merge_Treat_Control_21477	-1.981557123	2.156338183	0.04686269	TM9SF4	chr20	32122884	32123012
Merge_Treat_Control_2148	-2.500719321	6.40319391	0.004754768	S100A10	chr1	151986030	151986171
Merge_Treat_Control_21480	-5.281171189	5.21106401	3.20E-07	KIF3B	chr20	32277653	32277745
Merge_Treat_Control_21482	-3.166462077	4.341789021	0.000771596	KIF3B	chr20	32310789	32310903
Merge_Treat_Control_21504	-2.511552616	2.739017305	0.008654935	COMMD7,NA	chr20	32722359	32722522
Merge_Treat_Control_2151	-2.32272808	7.107868349	0.008135264	S100A11,NA	chr1	152033567	152033769
Merge_Treat_Control_21514	-2.062383132	2.418049432	0.03557298		chr20	33153918	33154187
Merge_Treat_Control_21515	-2.087787952	1.54416191	0.044985511	BPIFA3	chr20	33222558	33222711
Merge_Treat_Control_2152	-2.663509131	5.739303889	0.002956229	S100A11,NA	chr1	152036818	152036937
Merge_Treat_Control_21523	-2.817513914	2.484335124	0.004101696	CDK5RAP1	chr20	33388331	33388437
Merge_Treat_Control_21531	-1.855387446	4.341829104	0.037459778	CHMP4B	chr20	33853598	33853733
Merge_Treat_Control_21533	-3.600104752	4.015370308	0.000178159	RALY	chr20	34029244	34029347
Merge_Treat_Control_21534	-3.374311987	4.044683892	0.000379681	RALY	chr20	34029711	34029797
Merge_Treat_Control_21560	-2.480808552	2.400871149	0.012553876	GSS	chr20	34949405	34949516
Merge_Treat_Control_21563	-2.363786434	3.068441029	0.012346359	TRPC4AP	chr20	35024589	35024730
Merge_Treat_Control_21569	-5.409681958	2.48551161	2.89E-06	MMP24,MMP24OS	chr20	35226725	35226810
Merge_Treat_Control_21631	-2.243765893	3.343604813	0.015059113	SAMHD1	chr20	36918655	36918793
Merge_Treat_Control_21632	-2.050260323	4.022211786	0.021842356	SAMHD1	chr20	36924280	36924435
Merge_Treat_Control_21633	-3.204560688	4.501249461	0.00062925	SAMHD1	chr20	36938943	36939249
Merge_Treat_Control_21639	-3.972948555	0.2419475	0.005404101		chr20	37436406	37436482
Merge_Treat_Control_21640	-2.476970558	2.749430225	0.008654935		chr20	37446674	37446893
Merge_Treat_Control_21641	-2.42811712	2.541856409	0.012211177		chr20	37450224	37450376
Merge_Treat_Control_21649	-2.111579523	1.744864115	0.038568237	TTI1	chr20	38019211	38019322
Merge_Treat_Control_21662	-4.3310478	2.116180393	0.000117022		chr20	38724377	38724456
Merge_Treat_Control_2171	-2.035323693	7.588797091	0.018885266	S100A6,NA	chr1	153534639	153534911
Merge_Treat_Control_21712	-8.386025777	0.055200412	0.000900684	PTPRT,PTPRT-DT	chr20	43189935	43190011
Merge_Treat_Control_21715	-2.371870424	0.903877033	0.030962986		chr20	43427758	43427834
Merge_Treat_Control_21717	-3.559203282	3.864703686	0.000222987	SRSF6,NA	chr20	43458746	43458827
Merge_Treat_Control_21718	-1.88163169	5.894372214	0.030843219	SRSF6,NA	chr20	43460847	43461236
Merge_Treat_Control_2172	-2.281943709	7.636478475	0.009113434	S100A6	chr1	153535150	153535363
Merge_Treat_Control_2173	-2.250359879	6.411594937	0.010476599	S100A6	chr1	153535857	153535971
Merge_Treat_Control_21739	-3.958717852	3.642610852	7.34E-05	RIMS4	chr20	44763915	44764200
Merge_Treat_Control_2174	-2.551212813	8.556847645	0.003825909	S100A4	chr1	153543649	153543979
Merge_Treat_Control_21740	-5.172527939	4.592251902	8.19E-07	RIMS4	chr20	44810459	44810588
Merge_Treat_Control_21742	-2.538597139	5.688603405	0.004491959	YWHAB	chr20	44906306	44906493
Merge_Treat_Control_21743	-1.69524697	6.588397926	0.048896662	YWHAB	chr20	44907995	44908485
Merge_Treat_Control_2175	-3.016547042	7.966339148	0.000807887	S100A4	chr1	153544591	153544761
Merge_Treat_Control_21765	-2.028610653	2.43114212	0.03557298	RBPJL	chr20	45313129	45313293
Merge_Treat_Control_21766	-3.153523381	1.369688398	0.004481104	RBPJL	chr20	45313453	45313545
Merge_Treat_Control_21776	-1.950476584	2.710157996	0.041406814	RPS2P7	chr20	45640887	45640999
Merge_Treat_Control_21798	-3.564803002	0.497072322	0.003029173	SLC2A10	chr20	46714809	46714885
Merge_Treat_Control_218	-1.993819848	1.982675012	0.041421069	PEX14	chr1	10553308	10553419
Merge_Treat_Control_21835	-2.111579523	1.744864115	0.038568237		chr20	48425146	48425257
Merge_Treat_Control_21847	-2.337420668	3.076298416	0.012346359	CSE1L	chr20	49050417	49050544
Merge_Treat_Control_21861	-2.848395962	0.718651235	0.016551802	KCNB1,NA	chr20	49430412	49430488
Merge_Treat_Control_21866	-4.501988649	0.716232454	0.000935753		chr20	49619675	49619864
Merge_Treat_Control_21875	-1.873072976	3.598536517	0.041156722	RNF114	chr20	49943438	49943591
Merge_Treat_Control_21879	-3.424895704	0.819194548	0.003915642	LINC01273	chr20	50173118	50173194
Merge_Treat_Control_21881	-3.564803002	0.497072322	0.003029173	LINC01271,LINC01270	chr20	50301377	50301453
Merge_Treat_Control_21886	-2.590547298	0.81506323	0.030962986		chr20	50459416	50459492
Merge_Treat_Control_21891	-1.871635238	2.850973731	0.044916029	PTPN1	chr20	50539700	50539844
Merge_Treat_Control_21892	-2.078047029	5.981139585	0.01745415	PTPN1	chr20	50584277	50584726
Merge_Treat_Control_21906	-4.513365579	2.659930929	2.10E-05	NFATC2	chr20	51412938	51413016
Merge_Treat_Control_21908	-2.191330574	6.975350313	0.012222366	NFATC2	chr20	51499923	51500682
Merge_Treat_Control_21909	-1.914396975	6.898914054	0.026999193	NFATC2	chr20	51500828	51501632
Merge_Treat_Control_21914	-3.028097264	1.606074805	0.004405204	LINC01429	chr20	51861404	51861553
Merge_Treat_Control_2192	-1.92543236	2.661255243	0.040604915	GATAD2B	chr1	153893755	153893866
Merge_Treat_Control_21928	-2.143386252	2.696282474	0.025839294	TSHZ2	chr20	52994325	52994437
Merge_Treat_Control_21974	-4.557042537	3.223840846	1.69E-05	RAE1	chr20	57359675	57359805
Merge_Treat_Control_21977	-2.212127901	1.490580074	0.031346675		chr20	57575107	57575206
Merge_Treat_Control_21989	-2.159001506	4.535748841	0.016009865	GNAS	chr20	58902759	58902980
Merge_Treat_Control_21992	-2.310642458	5.560598598	0.008962644	CTSZ	chr20	58995318	58995666
Merge_Treat_Control_21996	-2.048962173	4.892366736	0.020998965	PRELID3B	chr20	59034735	59035066
Merge_Treat_Control_22016	-5.814908134	1.035748411	3.63E-05	CDH4	chr20	61252173	61252267
Merge_Treat_Control_22024	-2.009450713	4.31830345	0.023786482	SS18L1	chr20	62160000	62160253
Merge_Treat_Control_22025	-1.924777566	4.217733771	0.030361748	SS18L1	chr20	62160403	62160694
Merge_Treat_Control_22041	-1.975781773	3.10545252	0.034881586		chr20	62875533	62875847
Merge_Treat_Control_22044	-3.179860436	1.742751629	0.002751	HAR1A	chr20	63103539	63103631
Merge_Treat_Control_22046	-5.051150217	0.221964697	0.000732646	BIRC7,MIR3196	chr20	63238727	63238803
Merge_Treat_Control_22049	-2.146832744	1.826956608	0.029505815	SRMS	chr20	63543795	63544055
Merge_Treat_Control_22065	-2.050581617	5.607515804	0.019794747	NA,LIME1	chr20	63738662	63739086
Merge_Treat_Control_22083	-1.931792505	2.46941889	0.043639988		chr20	64042512	64042741
Merge_Treat_Control_22084	-4.993714214	2.711891784	5.72E-06		chr20	64043091	64043294
Merge_Treat_Control_22090	-2.858472109	1.462365909	0.008141953		chr21	5051320	5051396
Merge_Treat_Control_22091	-3.162580227	0.613253284	0.008819448		chr21	5051517	5051593
Merge_Treat_Control_221	-2.80841646	3.26972254	0.003319424		chr1	10806855	10807135
Merge_Treat_Control_2211	-4.721787759	6.100668057	1.86E-06	TPM3	chr1	154157353	154157435
Merge_Treat_Control_2212	-1.924202827	4.976316426	0.028470513	TPM3	chr1	154177089	154177269
Merge_Treat_Control_22124	-1.967288368	2.386729054	0.042761799		chr21	7916608	7916785
Merge_Treat_Control_22151	-1.718322457	6.192388722	0.047223861		chr21	7942182	7943157
Merge_Treat_Control_22153	-2.264007988	5.851501341	0.01023154		chr21	7945017	7945298
Merge_Treat_Control_22154	-2.503181007	5.779876064	0.00493859		chr21	7945540	7945838
Merge_Treat_Control_22155	-2.496050338	5.794830486	0.004959054		chr21	7946034	7946318
Merge_Treat_Control_22156	-2.555197858	5.798274352	0.004181904		chr21	7946899	7947234
Merge_Treat_Control_22157	-1.977112183	5.990897734	0.023426828		chr21	7947435	7948147
Merge_Treat_Control_22158	-1.87520125	6.883661703	0.030361409		chr21	7948332	7949903
Merge_Treat_Control_22159	-1.904798433	7.104682421	0.02784363		chr21	7950126	7951697
Merge_Treat_Control_2216	-1.864863548	5.884614389	0.031912595	HAX1	chr1	154275297	154275782
Merge_Treat_Control_22160	-2.938441838	6.681725665	0.001110545		chr21	7951832	7952917
Merge_Treat_Control_22161	-1.99605662	6.860368571	0.021473572		chr21	7953257	7955506
Merge_Treat_Control_22162	-3.734185546	6.475571693	6.73E-05		chr21	7955653	7955773
Merge_Treat_Control_22163	-3.7606153	6.457871981	5.79E-05		chr21	7956008	7956119
Merge_Treat_Control_22164	-3.472734091	6.474210182	0.000174127		chr21	7956426	7956617
Merge_Treat_Control_22165	-3.283372539	6.539266433	0.00033796		chr21	7957108	7957751
Merge_Treat_Control_22166	-2.685934341	7.160622267	0.002533452		chr21	8181239	8181618
Merge_Treat_Control_22167	-4.02147039	6.954385167	2.12E-05		chr21	8184584	8184696
Merge_Treat_Control_22168	-2.671093393	7.32970649	0.002677991	NA	chr21	8198577	8198793
Merge_Treat_Control_22170	-3.897753389	13.78725345	2.96E-05	NA	chr21	8207022	8207474
Merge_Treat_Control_22171	-4.332711041	13.04338565	5.37E-06	NA	chr21	8207642	8208083
Merge_Treat_Control_22172	-4.284213931	12.63157711	6.52E-06	NA	chr21	8208217	8208464
Merge_Treat_Control_22173	-4.247234635	12.51215908	7.55E-06	MIR3648-1,NA	chr21	8208594	8208851
Merge_Treat_Control_22174	-3.60677871	13.27311905	9.00E-05	NA	chr21	8213122	8213444
Merge_Treat_Control_22175	-4.463687605	11.11321249	3.19E-06	NA	chr21	8213700	8213992
Merge_Treat_Control_22176	-4.588115482	13.28643811	1.93E-06	NA	chr21	8214897	8217169
Merge_Treat_Control_22177	-4.415037883	10.92241467	3.88E-06	NA	chr21	8217282	8217389
Merge_Treat_Control_22178	-4.03140016	10.41367595	1.77E-05	NA	chr21	8219004	8219119
Merge_Treat_Control_22179	-3.317484298	9.975889112	0.000265065	NA	chr21	8219839	8220015
Merge_Treat_Control_22180	-4.068758514	9.917042866	1.56E-05	NA	chr21	8224497	8224610
Merge_Treat_Control_22181	-2.095701498	10.34528971	0.015570676	NA	chr21	8224950	8225346
Merge_Treat_Control_22182	-3.790213401	9.951963953	4.57E-05	NA	chr21	8226036	8226189
Merge_Treat_Control_22183	-3.511435432	9.964708612	0.000129443	NA	chr21	8226375	8227228
Merge_Treat_Control_22184	-3.946977371	9.928130424	2.49E-05	NA	chr21	8227443	8227747
Merge_Treat_Control_22186	-2.864244025	10.02831061	0.00132584		chr21	8230324	8231077
Merge_Treat_Control_22187	-3.356940336	10.04545669	0.000229315		chr21	8231410	8232148
Merge_Treat_Control_22188	-2.190631978	10.20946063	0.01173777		chr21	8232375	8233338
Merge_Treat_Control_22189	-3.013210179	10.06676077	0.000789536		chr21	8233547	8233658
Merge_Treat_Control_22190	-2.139616895	10.19978145	0.013676652		chr21	8233877	8234705
Merge_Treat_Control_22191	-2.58990108	10.12213235	0.00333445	NA	chr21	8237298	8237795
Merge_Treat_Control_22192	-3.008009224	10.07138887	0.00080409		chr21	8239160	8239339
Merge_Treat_Control_22193	-3.957409713	14.44677086	2.35E-05		chr21	8251225	8252116
Merge_Treat_Control_22194	-3.92783055	11.98156556	2.64E-05		chr21	8252307	8252448
Merge_Treat_Control_22195	-3.91886405	11.41357908	2.73E-05		chr21	8253942	8254297
Merge_Treat_Control_22196	-3.996724536	12.03715588	2.02E-05	NA	chr21	8254478	8255185
Merge_Treat_Control_22197	-3.479679151	10.56710499	0.000145391	NA	chr21	8255464	8255580
Merge_Treat_Control_22198	-3.461942777	12.05356075	0.000154881		chr21	8256992	8257163
Merge_Treat_Control_22199	-3.829714222	11.46554559	3.86E-05		chr21	8258179	8258654
Merge_Treat_Control_222	-2.56435396	2.825148258	0.006706733		chr1	10833975	10834259
Merge_Treat_Control_22200	-3.13943764	10.34337541	0.000504058		chr21	8364331	8364544
Merge_Treat_Control_22201	-3.260784134	10.32250306	0.000325475		chr21	8367632	8367745
Merge_Treat_Control_22202	-3.12671669	10.36117321	0.000527478	NA	chr21	8381644	8381816
Merge_Treat_Control_22204	-3.551547642	11.02407456	0.000111029	NA	chr21	8392470	8392547
Merge_Treat_Control_22205	-2.251406195	13.37964106	0.009727185	NA	chr21	8394589	8395250
Merge_Treat_Control_22206	-3.226060557	12.20845095	0.000367837	NA	chr21	8395369	8395584
Merge_Treat_Control_22207	-3.442196608	13.5485162	0.000166497	NA	chr21	8395822	8396234
Merge_Treat_Control_22208	-3.548879384	10.98545463	0.000112154	NA	chr21	8397784	8397947
Merge_Treat_Control_22209	-3.721464723	11.25479422	5.84E-05	NA	chr21	8399931	8400073
Merge_Treat_Control_22210	-3.837332304	11.21357788	3.75E-05	NA	chr21	8400285	8400452
Merge_Treat_Control_22211	-3.608849602	10.56745006	8.96E-05	NA	chr21	8401832	8402011
Merge_Treat_Control_22212	-3.396068436	10.68172922	0.000198133	NA	chr21	8402144	8402297
Merge_Treat_Control_22213	-2.978562552	10.38458761	0.000890626	NA	chr21	8405278	8405394
Merge_Treat_Control_22214	-3.421862825	10.34226807	0.000180309	NA	chr21	8407452	8407632
Merge_Treat_Control_22215	-2.152387962	10.66602877	0.013152585	NA	chr21	8408020	8408339
Merge_Treat_Control_22216	-3.293848377	10.3659027	0.000288533	NA	chr21	8409012	8409197
Merge_Treat_Control_22217	-3.342470779	10.34954191	0.000241548	NA	chr21	8409400	8409704
Merge_Treat_Control_22218	-3.293782397	10.35536953	0.000288613	NA	chr21	8409953	8410249
Merge_Treat_Control_22219	-3.381803292	10.34819927	0.000209039	NA	chr21	8410423	8410691
Merge_Treat_Control_22220	-1.93798498	10.56296294	0.024527506	NA	chr21	8410940	8412340
Merge_Treat_Control_22221	-2.629171414	10.43306991	0.002927162	NA	chr21	8412532	8413664
Merge_Treat_Control_22222	-3.204320101	10.40617705	0.000399176	NA	chr21	8413877	8414143
Merge_Treat_Control_22224	-2.013124976	10.58059635	0.019796117	NA	chr21	8419361	8420800
Merge_Treat_Control_22225	-3.027744236	10.41665332	0.000749274	NA	chr21	8422240	8422392
Merge_Treat_Control_22226	-3.059925318	10.4123536	0.000668777	NA	chr21	8424918	8425038
Merge_Treat_Control_22227	-3.057139883	10.40654703	0.000675415	NA	chr21	8426200	8426311
Merge_Treat_Control_22228	-2.94153175	10.42930245	0.001013373	NA	chr21	8426799	8427821
Merge_Treat_Control_22229	-2.980930664	10.45899941	0.000883082	NA	chr21	8428285	8429181
Merge_Treat_Control_22232	-3.684459477	13.08157711	6.71E-05	NA	chr21	8434230	8434380
Merge_Treat_Control_22233	-4.113129316	13.50750722	1.28E-05	NA	chr21	8435262	8435678
Merge_Treat_Control_22234	-3.797504057	11.89315843	4.36E-05	NA	chr21	8435955	8436048
Merge_Treat_Control_22235	-4.045035026	12.1087028	1.67E-05	NA	chr21	8436214	8436451
Merge_Treat_Control_22236	-3.538818	11.23068319	0.000116404	NA	chr21	8436643	8436761
Merge_Treat_Control_22237	-2.717415797	13.0621436	0.00217426	NA	chr21	8439174	8439671
Merge_Treat_Control_22238	-3.367703665	11.98660445	0.00021945	NA	chr21	8440273	8440358
Merge_Treat_Control_22239	-3.836465294	12.46291199	3.75E-05	NA	chr21	8440490	8440829
Merge_Treat_Control_22240	-2.712101112	9.388533575	0.002229691	NA	chr21	8445913	8446011
Merge_Treat_Control_22241	-2.604326451	9.665380478	0.003185482	NA	chr21	8446309	8446387
Merge_Treat_Control_22242	-1.761896567	8.722388836	0.040031151	NA	chr21	8447845	8447967
Merge_Treat_Control_22246	-2.249905608	8.608990237	0.009916567		chr21	8457577	8457688
Merge_Treat_Control_22248	-1.925056866	8.668233439	0.025606302		chr21	8460346	8460532
Merge_Treat_Control_22251	-3.773443392	8.431035159	4.97E-05		chr21	8472131	8472268
Merge_Treat_Control_22252	-3.80622908	8.40856706	4.43E-05		chr21	8553857	8554160
Merge_Treat_Control_22253	-3.52069644	8.382585213	0.000129771		chr21	8584498	8584974
Merge_Treat_Control_22254	-3.910336825	8.331858381	3.01E-05		chr21	8644723	8644834
Merge_Treat_Control_22255	-4.074281038	8.320778047	1.58E-05		chr21	8662343	8662471
Merge_Treat_Control_22256	-3.877157415	8.332949836	3.37E-05		chr21	8662997	8663571
Merge_Treat_Control_22257	-3.837579615	8.339851617	3.94E-05		chr21	8663885	8664243
Merge_Treat_Control_22258	-3.915552324	8.338974317	2.92E-05		chr21	8664507	8664931
Merge_Treat_Control_22259	-3.906929155	8.339529021	2.99E-05		chr21	8675673	8675791
Merge_Treat_Control_22260	-4.015883417	8.325290828	1.97E-05	NA	chr21	8864668	8864784
Merge_Treat_Control_22261	-4.296666203	11.90948632	6.21E-06	MIR3648-2	chr21	8986945	8987226
Merge_Treat_Control_22262	-4.595409376	11.23367137	1.88E-06		chr21	8987712	8988044
Merge_Treat_Control_22263	-4.730050785	9.613845715	1.13E-06		chr21	8988464	8988723
Merge_Treat_Control_2229	-3.802890008	6.192078217	5.09E-05	ZBTB7B	chr1	155002696	155002952
Merge_Treat_Control_2230	-3.576240496	5.583340175	0.000127242	ZBTB7B	chr1	155014627	155014770
Merge_Treat_Control_2234	-2.498463497	1.374523764	0.02308602	NA	chr1	155071697	155071778
Merge_Treat_Control_22448	-3.427853885	5.749336035	0.000217008	PPIAP22	chr21	18857798	18857929
Merge_Treat_Control_22449	-1.711271307	6.957023673	0.046614431	PPIAP22	chr21	18858147	18858429
Merge_Treat_Control_22495	-2.439301724	3.250394968	0.008477395	APP	chr21	25913745	25913867
Merge_Treat_Control_2250	-1.914451907	4.220719962	0.032673531	FDPS	chr1	155313811	155313967
Merge_Treat_Control_22547	-2.171883935	1.391613689	0.043342751	TIAM1	chr21	31283478	31283589
Merge_Treat_Control_22556	-2.235071796	3.676511692	0.01457192	SCAF4	chr21	31671358	31671498
Merge_Treat_Control_22603	-2.467567373	4.121923885	0.006698493	MRPS6,NA	chr21	34118727	34118838
Merge_Treat_Control_22610	-1.92543236	2.661255243	0.040604915	SMIM11	chr21	34388785	34388897
Merge_Treat_Control_2262	-2.229130225	3.233237109	0.017300635	DAP3	chr1	155701487	155701604
Merge_Treat_Control_22627	-3.983545292	1.728688337	0.000426839	RUNX1	chr21	35678617	35678708
Merge_Treat_Control_2263	-1.809998359	3.0739642	0.049082629	DAP3	chr1	155726053	155726212
Merge_Treat_Control_22657	-3.29490137	1.956286274	0.001382397	DYRK1A	chr21	37452096	37452176
Merge_Treat_Control_22660	-4.678561493	3.981861266	4.59E-06	DYRK1A	chr21	37513163	37513239
Merge_Treat_Control_22669	-3.534409955	4.145103621	0.000202803	ETS2,NA	chr21	38815706	38815942
Merge_Treat_Control_22704	-4.401191242	0.974668569	0.000396951	LINC00111	chr21	41693794	41693917
Merge_Treat_Control_22707	-2.960430475	5.493131606	0.001181814	PRDM15	chr21	41855424	41855911
Merge_Treat_Control_22708	-3.140195951	5.029716496	0.000644128	PRDM15	chr21	41856298	41856732
Merge_Treat_Control_22712	-5.522824598	3.533306426	1.02E-06	ABCG1	chr21	42219181	42219258
Merge_Treat_Control_22730	-2.770547066	2.497422161	0.004101696		chr21	43283548	43283765
Merge_Treat_Control_22731	-2.848395962	0.718651235	0.016551802		chr21	43284196	43284272
Merge_Treat_Control_22742	-2.34303597	2.891272902	0.012907207	AGPAT3	chr21	43901577	43901689
Merge_Treat_Control_22746	-2.010156408	4.193536183	0.024065232	AGPAT3	chr21	43918249	43918665
Merge_Treat_Control_22760	-3.593161923	2.035935312	0.000478283	TRPM2	chr21	44396999	44397190
Merge_Treat_Control_22767	-1.95514684	7.433261454	0.02378554	ITGB2	chr21	44885970	44886355
Merge_Treat_Control_22770	-4.072211018	6.018648825	2.03E-05		chr21	44978002	44978415
Merge_Treat_Control_22771	-3.935570598	5.366579478	4.03E-05	NA	chr21	44978905	44979226
Merge_Treat_Control_22775	-2.407885815	4.069796319	0.008054162	ADARB1	chr21	45224746	45224978
Merge_Treat_Control_22779	-2.259965066	2.124845346	0.022600656	POFUT2	chr21	45286815	45287048
Merge_Treat_Control_22784	-1.993270636	5.342020282	0.022817216	SLC19A1	chr21	45554502	45555034
Merge_Treat_Control_22799	-2.255377288	5.651236521	0.010701176	C21orf58	chr21	46311375	46311773
Merge_Treat_Control_22800	-2.888788975	5.566162733	0.001467271	C21orf58	chr21	46312058	46312389
Merge_Treat_Control_22803	-2.176698477	3.288370708	0.018747226	PCNT	chr21	46423484	46423676
Merge_Treat_Control_22804	-2.379054196	5.39171089	0.00739192	PCNT	chr21	46423859	46424357
Merge_Treat_Control_22836	-4.35303471	2.472952572	4.00E-05		chr22	11251505	11251620
Merge_Treat_Control_22837	-5.350617028	5.135886328	2.73E-07		chr22	11251850	11252125
Merge_Treat_Control_22838	-4.435426254	2.568763293	2.96E-05		chr22	11252277	11252353
Merge_Treat_Control_22842	-2.013593911	2.221537379	0.038031097		chr22	11336831	11336960
Merge_Treat_Control_22846	-2.191218285	2.436205041	0.025212922		chr22	11599756	11599896
Merge_Treat_Control_22847	-2.204500619	2.674896692	0.021042707		chr22	11612987	11613124
Merge_Treat_Control_22848	-4.667663194	3.734634322	6.00E-06		chr22	11629640	11629793
Merge_Treat_Control_22849	-4.838441217	7.195113323	8.70E-07		chr22	11630225	11630670
Merge_Treat_Control_22850	-5.239907012	2.273533684	5.86E-06		chr22	11630924	11631038
Merge_Treat_Control_22873	-1.977842627	2.699790717	0.034690189		chr22	15835132	15835261
Merge_Treat_Control_2292	-2.852862775	0.99864748	0.015240223	NA	chr1	156690207	156690283
Merge_Treat_Control_22948	-2.60291061	5.422326585	0.003653027	RANBP1	chr22	20117549	20117683
Merge_Treat_Control_22959	-1.912790337	3.127613492	0.038518842	MED15	chr22	20520958	20521076
Merge_Treat_Control_22960	-1.831666238	3.11203213	0.04950427	MED15	chr22	20546557	20546698
Merge_Treat_Control_22978	-2.341697111	3.64776858	0.011169257	UBE2L3	chr22	21586811	21587026
Merge_Treat_Control_2298	-2.076196228	2.978534696	0.027209579	PRCC	chr1	156788698	156788863
Merge_Treat_Control_22984	-1.871503158	2.796756344	0.049394554	MAPK1	chr22	21778059	21778268
Merge_Treat_Control_22986	-4.371411053	3.401927165	1.95E-05	MAPK1	chr22	21856326	21856404
Merge_Treat_Control_22987	-2.43121043	2.710547138	0.010135147	MAPK1	chr22	21859448	21859565
Merge_Treat_Control_23017	-4.001926778	-0.116179592	0.003680029		chr22	23924941	23925017
Merge_Treat_Control_23033	-3.24395263	0.260333126	0.008203511	TMEM211	chr22	24936286	24936362
Merge_Treat_Control_23088	-3.994794357	1.554726635	0.000292548		chr22	27325107	27325279
Merge_Treat_Control_23090	-4.800926372	1.027549439	0.000305554	NA	chr22	27565535	27565625
Merge_Treat_Control_23093	-5.313465694	0.47920141	0.000285964	MN1	chr22	27799398	27799475
Merge_Treat_Control_2311	-5.500327894	1.857231057	3.11E-06		chr1	157710279	157710426
Merge_Treat_Control_23123	-2.253360553	2.713922762	0.017968629	NF2	chr22	29650447	29650567
Merge_Treat_Control_23142	-2.11444926	5.947893605	0.015873454	OSM	chr22	30262840	30263169
Merge_Treat_Control_23187	-3.332590119	1.095401417	0.00399788	LINC01640	chr22	33120303	33120415
Merge_Treat_Control_23215	-2.371870424	0.903877033	0.030962986	MB	chr22	35618471	35618547
Merge_Treat_Control_23217	-4.406306281	5.950814267	5.64E-06	APOL6	chr22	35659558	35659682
Merge_Treat_Control_23218	-4.538439019	4.882642483	5.11E-06	APOL6	chr22	35661147	35661223
Merge_Treat_Control_23228	-2.765542583	1.387786301	0.01012814		chr22	36127002	36127159
Merge_Treat_Control_23235	-2.964292911	6.54860873	0.001016525	MYH9	chr22	36295599	36295760
Merge_Treat_Control_23236	-3.133566577	5.851723035	0.000618122	MYH9	chr22	36360694	36360930
Merge_Treat_Control_23237	-2.856348281	5.862709392	0.001549568	MYH9	chr22	36384754	36385090
Merge_Treat_Control_23258	-1.919856244	7.4076901	0.026340011	IL2RB	chr22	37125891	37126428
Merge_Treat_Control_23261	-1.746923263	8.153536913	0.041768672	RAC2	chr22	37225313	37225667
Merge_Treat_Control_23262	-3.00321843	7.653565704	0.00085201	RAC2	chr22	37226645	37226896
Merge_Treat_Control_23263	-2.962594538	7.200247904	0.000993553	RAC2	chr22	37227694	37227979
Merge_Treat_Control_23264	-3.992622754	3.06459606	0.000110517	CYTH4	chr22	37293858	37294007
Merge_Treat_Control_23271	-2.001416048	8.058631805	0.020796152	LGALS1	chr22	37675689	37675810
Merge_Treat_Control_23272	-1.798454417	8.761634742	0.036276967	LGALS1	chr22	37677045	37677162
Merge_Treat_Control_23293	-3.167674885	6.622377051	0.000509349	DDX17	chr22	38485322	38485720
Merge_Treat_Control_23294	-1.826245706	6.888033923	0.034537422	DDX17	chr22	38485887	38486301
Merge_Treat_Control_23298	-4.121113078	3.872305552	3.27E-05	JOSD1	chr22	38700337	38700413
Merge_Treat_Control_23300	-1.94240864	7.570314835	0.024817549	GTPBP1,NA,SUN2	chr22	38734739	38735328
Merge_Treat_Control_23323	-2.056453042	8.222349871	0.017639242	RPL3	chr22	39314630	39314778
Merge_Treat_Control_23325	-4.985672048	3.715147035	3.11E-06	SYNGR1	chr22	39350155	39350286
Merge_Treat_Control_23332	-2.170294799	2.84781292	0.021028739	GRAP2	chr22	39904206	39904318
Merge_Treat_Control_23368	-2.215437056	4.681870929	0.012752735		chr22	41073555	41073719
Merge_Treat_Control_23374	-2.036783616	5.690281709	0.019832947	RANGAP1	chr22	41256029	41256233
Merge_Treat_Control_23375	-1.730330816	5.208943402	0.048286287	ZC3H7B	chr22	41359627	41360078
Merge_Treat_Control_23391	-4.791924109	2.252353762	2.45E-05	SHISA8	chr22	41913935	41914066
Merge_Treat_Control_23406	-5.174926248	7.308507453	2.39E-07	RN7SKP80,SERHL2,RRP7BP	chr22	42565068	42565172
Merge_Treat_Control_23415	-2.308982344	1.761426163	0.020903485	SCUBE1	chr22	43205441	43205552
Merge_Treat_Control_23429	-3.424827134	3.905913799	0.000362832	PARVG	chr22	44206991	44207210
Merge_Treat_Control_23430	-3.182557036	3.941819126	0.000715458	PARVG	chr22	44207477	44207640
Merge_Treat_Control_23454	-2.063759834	5.041275268	0.019958135	GTSE1	chr22	46330353	46330762
Merge_Treat_Control_23457	-2.792209985	1.857928565	0.007555632	GRAMD4	chr22	46643089	46643165
Merge_Treat_Control_23458	-3.12034051	3.345046341	0.001046488	GRAMD4	chr22	46648804	46648973
Merge_Treat_Control_23483	-1.959818553	4.141407502	0.028518127		chr22	49243020	49243382
Merge_Treat_Control_23493	-2.321889882	4.67288235	0.009935408	CRELD2	chr22	49926421	49926575
Merge_Treat_Control_23495	-3.174071582	1.25574311	0.002756531		chr22	49935998	49936105
Merge_Treat_Control_23496	-2.19888363	1.805574362	0.029505815		chr22	49942710	49942861
Merge_Treat_Control_2350	-2.34862636	4.127863224	0.010022031	COPA	chr1	160318259	160318443
Merge_Treat_Control_2351	-2.47458243	3.862973714	0.007459491	COPA	chr1	160320374	160320851
Merge_Treat_Control_23567	-1.888145144	3.593578538	0.037173889	ARL8B	chr3	5124150	5124402
Merge_Treat_Control_23568	-2.369214908	3.449535179	0.0106124	ARL8B	chr3	5130875	5131039
Merge_Treat_Control_23601	-4.776968395	0.543637576	0.000240716	CAV3,SSUH2	chr3	8736600	8736676
Merge_Treat_Control_23604	-2.255652568	2.819331201	0.017229297	RAD18	chr3	8909460	8909572
Merge_Treat_Control_23649	-3.153523381	1.369688398	0.004481104		chr3	11058123	11058204
Merge_Treat_Control_23657	-4.108912546	1.865318333	0.000276657	SYN2	chr3	12004600	12004676
Merge_Treat_Control_23669	-2.007029344	2.299144203	0.039161722	RAF1	chr3	12662648	12662759
Merge_Treat_Control_23680	-9.816267347	1.827168788	2.86E-06	IQSEC1	chr3	13283018	13283097
Merge_Treat_Control_23682	-2.144506987	4.947891223	0.015221957	NUP210	chr3	13418828	13419284
Merge_Treat_Control_23683	-3.564803002	0.497072322	0.003029173	FBLN2	chr3	13614508	13614584
Merge_Treat_Control_23685	-5.248603508	4.013433054	1.06E-06	FBLN2	chr3	13632198	13632332
Merge_Treat_Control_23712	-3.344626218	10.90708853	0.000239276	RN7SL4P,ANKRD28	chr3	15738540	15738696
Merge_Treat_Control_2374	-2.448330893	6.584787319	0.005542452	ARHGAP30	chr1	161048170	161048471
Merge_Treat_Control_23767	-2.456386973	3.426296436	0.009011232	KAT2B	chr3	20040586	20040765
Merge_Treat_Control_23768	-3.246509271	2.435518174	0.001051105	KAT2B	chr3	20064594	20064670
Merge_Treat_Control_23778	-1.853094638	5.499766572	0.034068853	HMGB1P5	chr3	22382175	22382291
Merge_Treat_Control_23833	-3.110711438	0.912597695	0.007826126		chr3	27602370	27602447
Merge_Treat_Control_23873	-2.90889997	4.138351207	0.0016523	STT3B	chr3	31602606	31602806
Merge_Treat_Control_23887	-2.028610653	2.43114212	0.03557298	CMTM6	chr3	32496263	32496478
Merge_Treat_Control_23888	-2.035642905	2.359532256	0.034433792	CMTM6	chr3	32500946	32501059
Merge_Treat_Control_23889	-2.391030736	2.22700699	0.015875293	CMTM6	chr3	32501206	32501319
Merge_Treat_Control_23914	-1.9873533	2.07177356	0.042613565	CLASP2	chr3	33650746	33650822
Merge_Treat_Control_23960	-2.613637848	1.547382759	0.012173415	VILL	chr3	38000609	38000685
Merge_Treat_Control_23963	-2.404387554	1.625921674	0.018852638	DLEC1	chr3	38071184	38071305
Merge_Treat_Control_240	-2.064673374	3.245024174	0.026173968	FBXO6	chr1	11673913	11674053
Merge_Treat_Control_24012	-2.75801781	1.278278386	0.014252316		chr3	42391624	42391723
Merge_Treat_Control_24013	-2.536139129	1.11619715	0.0262636	VIPR1	chr3	42501115	42501193
Merge_Treat_Control_24030	-3.110711438	0.912597695	0.007826126	TCAIM	chr3	44349126	44349202
Merge_Treat_Control_24072	-2.038377804	2.893514632	0.028828391	SMARCC1	chr3	47621112	47621223
Merge_Treat_Control_24116	-2.763020981	4.555005073	0.002518452	ARIH2	chr3	48927724	48927804
Merge_Treat_Control_24117	-2.020344944	3.299217755	0.026924612	ARIH2	chr3	48939292	48939440
Merge_Treat_Control_24118	-2.455809695	3.207100483	0.009527172	ARIH2	chr3	48956548	48956659
Merge_Treat_Control_24135	-4.633895154	7.572500155	1.92E-06	RHOA	chr3	49360132	49360277
Merge_Treat_Control_24136	-4.007526135	6.459904456	2.31E-05	RHOA	chr3	49397002	49397245
Merge_Treat_Control_24137	-3.744139764	6.470900284	6.38E-05	RHOA	chr3	49398723	49399202
Merge_Treat_Control_24138	-4.072285176	6.444037388	1.86E-05	RHOA	chr3	49404978	49405171
Merge_Treat_Control_24188	-3.717511062	5.376194095	8.59E-05	MANF	chr3	51385357	51385433
Merge_Treat_Control_24198	-5.104267782	3.850085284	1.93E-06	RAD54L2,TEX264	chr3	51664052	51664194
Merge_Treat_Control_242	-1.895134159	2.894601252	0.045520058	AGTRAP	chr1	11742393	11742551
Merge_Treat_Control_24200	-3.542354126	3.770165213	0.000227328	RNA5SP132,TEX264	chr3	51694421	51694544
Merge_Treat_Control_24212	-1.715617324	5.393349704	0.048888424	NA,TWF2	chr3	52228845	52229040
Merge_Treat_Control_24215	-2.529321239	5.875216967	0.004505147	WDR82	chr3	52256591	52256759
Merge_Treat_Control_24231	-2.996952221	0.667176542	0.008819448	ITIH4,NA,ITIH4-AS1	chr3	52824216	52824292
Merge_Treat_Control_24240	-2.472445742	3.279227616	0.007851492	TKT	chr3	53247715	53247834
Merge_Treat_Control_24317	-6.048992354	1.321333367	1.43E-05	FEZF2	chr3	62372476	62372554
Merge_Treat_Control_24329	-5.74048524	2.569539372	2.14E-06	ATXN7	chr3	63863887	63863975
Merge_Treat_Control_24350	-2.52754559	0.51258707	0.03850259		chr3	67038565	67038641
Merge_Treat_Control_24363	-1.861992388	4.953597643	0.034907634	ARL6IP5	chr3	69105164	69105357
Merge_Treat_Control_24368	-2.165578867	1.72214271	0.038568237		chr3	69720706	69720822
Merge_Treat_Control_24371	-2.020182343	3.956505822	0.024092045	SAMMSON,MDFIC2	chr3	70211120	70211304
Merge_Treat_Control_24399	-1.87273043	3.387258945	0.040016131	PPP4R2	chr3	73016950	73017106
Merge_Treat_Control_24409	-4.917417584	3.837284917	3.96E-06	CNTN3	chr3	74614396	74614517
Merge_Treat_Control_24413	-4.730299845	-0.060404559	0.002220049		chr3	74946418	74946494
Merge_Treat_Control_24438	-2.841729855	0.393199259	0.022314819	ROBO1	chr3	78996319	78996395
Merge_Treat_Control_2446	-2.296418007	3.629717858	0.012228417	TMCO1	chr1	165759435	165759658
Merge_Treat_Control_2447	-2.110949462	2.529839594	0.02644669	UCK2	chr1	165851021	165851132
Merge_Treat_Control_24526	-3.700618514	3.89347101	0.00014421		chr3	93470433	93470783
Merge_Treat_Control_24530	-2.037915402	1.963991086	0.041421069		chr3	94255970	94256082
Merge_Treat_Control_24545	-5.447240146	6.293500042	1.05E-07	MTRNR2L12	chr3	96617198	96617552
Merge_Treat_Control_24546	-4.999705376	7.363156365	4.35E-07	MTRNR2L12	chr3	96617684	96618158
Merge_Treat_Control_24547	-5.304812244	5.570755331	2.45E-07		chr3	96618374	96618576
Merge_Treat_Control_24607	-2.37109287	4.552784336	0.00842378	TFG	chr3	100709558	100709783
Merge_Treat_Control_24619	-2.26657999	7.178348076	0.009682912	RPL24	chr3	101686381	101686633
Merge_Treat_Control_24669	-3.005312666	1.876133898	0.003649256	BBX	chr3	107523778	107523881
Merge_Treat_Control_24752	-2.536139129	1.11619715	0.0262636	ZBTB20-AS2,ZBTB20	chr3	114684974	114685072
Merge_Treat_Control_24770	-2.848395962	0.718651235	0.016551802	LSAMP	chr3	116106041	116106117
Merge_Treat_Control_24788	-2.371870424	0.903877033	0.030962986	NA	chr3	117703855	117703931
Merge_Treat_Control_24823	-2.391303392	1.822651167	0.017478245	LRRC58	chr3	120339114	120339312
Merge_Treat_Control_2483	-1.87426037	4.65924316	0.033794133	RCSD1	chr1	167705956	167706193
Merge_Treat_Control_24893	-2.444333776	1.152721143	0.0262636	KALRN	chr3	124562641	124562720
Merge_Treat_Control_24905	-2.305450996	2.107780837	0.016730606	ZNF148	chr3	125374668	125374744
Merge_Treat_Control_24909	-2.802788093	2.092055912	0.006060814	SNX4	chr3	125480912	125481025
Merge_Treat_Control_24925	-5.122314698	1.393965878	1.43E-05	LINC02016	chr3	127349952	127350075
Merge_Treat_Control_24939	-4.386788038	0.604532087	0.001280849	RUVBL1	chr3	128152691	128152828
Merge_Treat_Control_24944	-1.775058312	5.028998193	0.042646105	RPN1	chr3	128620189	128620344
Merge_Treat_Control_24955	-3.134527005	5.18579321	0.000651952	CNBP	chr3	129181339	129181558
Merge_Treat_Control_24972	-5.478035673	4.854488778	1.74E-07	PLXND1	chr3	129605224	129605351
Merge_Treat_Control_24983	-2.666212457	1.311343177	0.014252316	CPNE4	chr3	131667603	131667714
Merge_Treat_Control_24988	-2.985507387	0.817071591	0.012140675	DNAJC13	chr3	132471464	132471540
Merge_Treat_Control_25004	-10.38278777	2.597897242	2.46E-07	SLCO2A1	chr3	134029990	134030066
Merge_Treat_Control_25012	-4.800926372	1.027549439	0.000305554	RNA5SP141,NA	chr3	134783505	134783581
Merge_Treat_Control_25017	-4.124472561	0.367725892	0.003029173		chr3	135746538	135746614
Merge_Treat_Control_25041	-2.259965066	2.124845346	0.022600656	NCK1	chr3	136867011	136867164
Merge_Treat_Control_25062	-4.693274917	2.541879642	2.96E-05	FOXL2	chr3	138945705	138945839
Merge_Treat_Control_25079	-3.086245632	2.352959797	0.002282946		chr3	141191295	141191407
Merge_Treat_Control_25083	-2.945824758	2.914730663	0.002209609	NA,PXYLP1,ZBTB38	chr3	141334369	141334516
Merge_Treat_Control_25091	-3.076211311	2.839266371	0.001843312	ATP1B3	chr3	141890123	141890236
Merge_Treat_Control_25092	-3.169619425	3.74971291	0.000839594	ATP1B3	chr3	141910359	141910470
Merge_Treat_Control_25094	-2.102795356	2.106732226	0.03679012	TFDP2	chr3	141965564	141965675
Merge_Treat_Control_25099	-1.896498492	2.787155113	0.042153843	XRN1	chr3	142362363	142362541
Merge_Treat_Control_25148	-3.162580227	0.613253284	0.008819448	ZIC1	chr3	147408996	147409072
Merge_Treat_Control_25184	-2.087787952	1.54416191	0.044985511	NA	chr3	150167781	150167892
Merge_Treat_Control_25186	-1.710762935	5.546076196	0.048380616	SERP1	chr3	150544265	150544464
Merge_Treat_Control_25189	-2.893840936	3.799097057	0.001962004	SELENOT	chr3	150613551	150613833
Merge_Treat_Control_25198	-4.931803968	2.176970883	3.02E-05	RNA5SP145,MED12L	chr3	151188072	151188148
Merge_Treat_Control_25218	-1.802795837	5.233793124	0.038775934	MBNL1	chr3	152285440	152285959
Merge_Treat_Control_2522	-2.259965066	2.124845346	0.022600656	C1orf112	chr1	169840510	169840632
Merge_Treat_Control_25221	-2.324868309	4.277937292	0.01000862	MBNL1	chr3	152331244	152331360
Merge_Treat_Control_25222	-1.957374952	4.186625479	0.027744456	MBNL1	chr3	152342627	152342762
Merge_Treat_Control_25223	-2.84761413	3.729424413	0.002472267	MBNL1	chr3	152425788	152425899
Merge_Treat_Control_25229	-2.590547298	0.81506323	0.030962986		chr3	152925915	152925991
Merge_Treat_Control_25238	-2.276584816	1.222285114	0.041376294		chr3	154013694	154013778
Merge_Treat_Control_25242	-1.898066316	2.671910326	0.048308159	DHX36	chr3	154295291	154295403
Merge_Treat_Control_25257	-2.16263319	2.744941792	0.022133394	GMPS	chr3	155881193	155881323
Merge_Treat_Control_25264	-2.171533302	4.214241346	0.01577396		chr3	155988711	155988980
Merge_Treat_Control_25313	-1.992125683	3.421455324	0.030006426	TRIM59,NA	chr3	160435862	160435973
Merge_Treat_Control_25316	-2.50903957	4.490658875	0.005855442	KPNA4	chr3	160565217	160565345
Merge_Treat_Control_25320	-5.208911953	4.563350367	5.21E-07	PPM1L	chr3	160947616	160947745
Merge_Treat_Control_25378	-4.029333041	6.595620162	2.24E-05	TERC,Telomerase-vert	chr3	169764760	169765021
Merge_Treat_Control_25429	-7.651932323	-0.616982668	0.011667115	NAALADL2	chr3	174544022	174544098
Merge_Treat_Control_25452	-2.330937959	3.318361022	0.012845211	TBL1XR1	chr3	177066539	177066652
Merge_Treat_Control_25453	-2.456117535	3.320564945	0.008454524	TBL1XR1	chr3	177084056	177084167
Merge_Treat_Control_25455	-1.81032707	3.517847967	0.047466239	TBL1XR1	chr3	177156242	177156368
Merge_Treat_Control_2548	-2.341082083	4.151186001	0.009373751	PFN1P1	chr1	171670490	171670615
Merge_Treat_Control_25503	-4.760770582	4.610770801	3.21E-06	RNA5SP150,SOX2-OT	chr3	181822828	181823017
Merge_Treat_Control_25510	-1.940894287	2.928608499	0.039769701	NA,DCUN1D1	chr3	182950727	182950990
Merge_Treat_Control_25539	-5.897229182	1.134551428	2.84E-05	CAMK2N2,EEF1AKMT4-ECE2	chr3	184261463	184261539
Merge_Treat_Control_25568	-4.317056763	-0.374073216	0.006379424	DGKG	chr3	186208343	186208419
Merge_Treat_Control_25579	-4.004002403	5.902602407	2.50E-05	EIF4A2,SNORA63	chr3	186787324	186787412
Merge_Treat_Control_25614	-4.538424077	-0.212818797	0.003680029	LPP	chr3	188730918	188730994
Merge_Treat_Control_25670	-2.89902252	3.389393102	0.002287757	OPA1	chr3	193675467	193675543
Merge_Treat_Control_25718	-4.707232898	6.49529635	1.77E-06	TFRC	chr3	196060144	196060295
Merge_Treat_Control_25719	-3.261928212	5.956256734	0.000384222	TFRC	chr3	196060684	196060942
Merge_Treat_Control_25720	-2.880563663	5.801519384	0.00141595	TFRC	chr3	196068483	196068757
Merge_Treat_Control_25721	-3.125103007	5.353837334	0.000660992	TFRC	chr3	196073078	196073190
Merge_Treat_Control_25737	-2.005737822	2.689313862	0.034690189	PAK2	chr3	196754040	196754151
Merge_Treat_Control_25745	-1.989430077	3.458189578	0.030649114	PIGZ	chr3	196948499	196948881
Merge_Treat_Control_25746	-2.495387004	3.696403134	0.006570729	PIGZ	chr3	196949082	196949558
Merge_Treat_Control_25755	-4.952816289	1.589431543	5.18E-05		chr3	197406403	197406527
Merge_Treat_Control_25769	-2.581169315	3.287902877	0.005749243	IQCG	chr3	197941571	197941894
Merge_Treat_Control_25798	-1.87244208	3.228231542	0.041272511	GAK	chr4	926586	926833
Merge_Treat_Control_25807	-2.165233215	3.129592042	0.020158232	MAEA	chr4	1322752	1322890
Merge_Treat_Control_25831	-5.04745484	2.035507302	1.21E-05	NAT8L	chr4	2059343	2059419
Merge_Treat_Control_25834	-3.395389536	2.865685008	0.000680444	ZFYVE28	chr4	2282989	2283173
Merge_Treat_Control_25838	-2.927128043	2.055176094	0.003945405	ZFYVE28	chr4	2334547	2334661
Merge_Treat_Control_25841	-2.765542583	1.387786301	0.01012814	CFAP99	chr4	2447964	2448083
Merge_Treat_Control_25859	-2.287964815	3.982888635	0.011264228	ADD1	chr4	2852186	2852310
Merge_Treat_Control_25860	-2.027938908	3.876131779	0.024276887	ADD1	chr4	2862993	2863121
Merge_Treat_Control_25898	-3.549641755	3.089025748	0.000323933	MAN2B2	chr4	6613300	6613436
Merge_Treat_Control_25913	-2.093262225	5.139118815	0.018216779		chr4	7181832	7182002
Merge_Treat_Control_25920	-3.162580227	0.613253284	0.008819448	SORCS2	chr4	7561436	7561512
Merge_Treat_Control_25921	-4.124472561	0.367725892	0.003029173	SORCS2	chr4	7613856	7613932
Merge_Treat_Control_25923	-2.232108118	2.547880466	0.022268105	SORCS2	chr4	7663163	7663343
Merge_Treat_Control_25927	-7.651932323	-0.616982668	0.011667115	ABLIM2	chr4	8131816	8131892
Merge_Treat_Control_25928	-2.473223158	1.266655808	0.018080005	SH3TC1	chr4	8229587	8229698
Merge_Treat_Control_25929	-2.955394707	1.32385442	0.005623714	SH3TC1	chr4	8233729	8233904
Merge_Treat_Control_25932	-3.028097264	1.606074805	0.004405204	HTRA3	chr4	8283119	8283230
Merge_Treat_Control_25933	-1.855125098	4.321725935	0.037145417	HTRA3	chr4	8294578	8294710
Merge_Treat_Control_25936	-4.124472561	0.367725892	0.003029173	CPZ,GPR78	chr4	8605308	8605384
Merge_Treat_Control_25940	-8.870219934	0.594519977	0.000147483		chr4	8839880	8839957
Merge_Treat_Control_25945	-1.865522974	5.412567284	0.032746561	WDR1	chr4	10075176	10075287
Merge_Treat_Control_26	-2.24010255	2.208552135	0.025810337	C1orf159	chr1	1115857	1116027
Merge_Treat_Control_26017	-3.424895704	0.819194548	0.003915642	PROM1	chr4	16002175	16002266
Merge_Treat_Control_26083	-2.971059626	4.043490276	0.001536982	DHX15	chr4	24559142	24559346
Merge_Treat_Control_26084	-2.584861263	4.159727059	0.004960119	DHX15	chr4	24561793	24562313
Merge_Treat_Control_26207	-7.234157217	1.704565157	4.41E-06	TBC1D1	chr4	37977308	37977384
Merge_Treat_Control_26223	-1.706883249	8.193609269	0.046495542	RPL9	chr4	39456306	39456607
Merge_Treat_Control_26224	-2.297921333	7.524106202	0.008725526	RPL9	chr4	39457501	39457614
Merge_Treat_Control_26258	-1.976096836	4.224553669	0.026475062	RHOH	chr4	40244048	40244201
Merge_Treat_Control_26320	-3.197700622	2.055396261	0.001917416	FRYL	chr4	48676268	48676344
Merge_Treat_Control_26371	-1.872086023	3.050951477	0.04285701	DCUN1D4	chr4	51843227	51843436
Merge_Treat_Control_26409	-4.841051727	4.593126838	2.23E-06		chr4	55328111	55328234
Merge_Treat_Control_26415	-3.612034813	0.769327875	0.003915642	CLOCK	chr4	55546525	55546613
Merge_Treat_Control_26430	-2.215191251	4.361897597	0.013442089	HOPX	chr4	56648015	56648276
Merge_Treat_Control_2646	-9.521175108	1.425947865	9.43E-06	BRINP2	chr1	177171455	177171531
Merge_Treat_Control_26502	-7.873299636	-0.43226817	0.006379424	UBA6-DT	chr4	67732433	67732509
Merge_Treat_Control_26506	-2.986076706	5.234881105	0.001046488	YTHDC1	chr4	68333333	68333432
Merge_Treat_Control_26507	-3.171609833	5.266932878	0.000599719	YTHDC1	chr4	68337010	68337111
Merge_Treat_Control_26508	-3.08942541	5.629067796	0.000711854	YTHDC1	chr4	68337305	68337694
Merge_Treat_Control_2651	-5.037704608	4.062694925	1.77E-06	RASAL2-AS1	chr1	178093732	178093825
Merge_Treat_Control_26514	-4.413545134	6.306193995	4.99E-06		chr4	69430942	69431035
Merge_Treat_Control_2664	-3.564803002	0.497072322	0.003029173	AXDND1	chr1	179525987	179526063
Merge_Treat_Control_26647	-2.8332106	3.02857194	0.003152186	SEC31A	chr4	82865156	82865272
Merge_Treat_Control_26657	-2.205981867	2.363879852	0.02242318	GPAT3	chr4	83563305	83563444
Merge_Treat_Control_2669	-1.996687018	2.804182628	0.032255894	TOR1AIP1	chr1	179911677	179911931
Merge_Treat_Control_2670	-2.42811712	2.541856409	0.012211177	TOR1AIP1	chr1	179912064	179912206
Merge_Treat_Control_2672	-2.574012709	1.755491256	0.011748854	CEP350	chr1	179972402	179972478
Merge_Treat_Control_26721	-2.144974931	9.179460748	0.013509278	TMSB4XP8,CCSER1	chr4	90838519	90838927
Merge_Treat_Control_26728	-1.965439089	3.277937782	0.034303769	LNCPRESS2	chr4	92276431	92276507
Merge_Treat_Control_26733	-4.562645139	1.46150804	8.57E-05	GRID2	chr4	92701918	92701995
Merge_Treat_Control_26764	-2.270988405	2.86493468	0.014889395	RAP1GDS1	chr4	98311977	98312094
Merge_Treat_Control_26765	-2.453248046	2.472979072	0.01044545	RAP1GDS1	chr4	98322828	98322952
Merge_Treat_Control_26766	-2.364438012	2.731640474	0.012927774	RAP1GDS1	chr4	98326543	98326659
Merge_Treat_Control_26799	-2.001060847	2.373223114	0.042761799	PPP3CA	chr4	101094186	101094300
Merge_Treat_Control_26808	-2.202678757	3.160006487	0.018600603	SLC39A8	chr4	102271136	102271285
Merge_Treat_Control_26813	-1.863362942	6.414065719	0.031681364	UBE2D3	chr4	102796599	102796901
Merge_Treat_Control_26814	-4.457251664	5.985835467	4.89E-06	UBE2D3	chr4	102809742	102809887
Merge_Treat_Control_26832	-6.186299548	1.49480118	8.53E-06	CXXC4,CXXC4-AS1	chr4	104491385	104491469
Merge_Treat_Control_26847	-2.433763333	2.863488642	0.010885122	EEF1A1P9	chr4	105485981	105486096
Merge_Treat_Control_26881	-1.835153787	4.604372667	0.037394579	OSTC	chr4	108667445	108667780
Merge_Treat_Control_26889	-2.774562433	3.203083898	0.003312922	MCUB	chr4	109607149	109607286
Merge_Treat_Control_26890	-3.221261382	3.184095789	0.000872297	MCUB	chr4	109628292	109628409
Merge_Treat_Control_26912	-2.212303939	2.492900386	0.021049482		chr4	111746056	111746188
Merge_Treat_Control_26996	-2.379897076	6.180976312	0.007082757	ANXA5	chr4	121668044	121668452
Merge_Treat_Control_27015	-2.961263728	1.208874976	0.008030972	NA	chr4	123351012	123351107
Merge_Treat_Control_27054	-1.993819848	1.982675012	0.041421069	JADE1,SCLT1	chr4	128873753	128873882
Merge_Treat_Control_2706	-4.010998759	5.352600665	3.02E-05	ARPC5	chr1	183633025	183633153
Merge_Treat_Control_2710	-2.064291256	3.075112268	0.025808356	TSEN15	chr1	184067133	184067250
Merge_Treat_Control_27128	-3.28105121	2.93161196	0.000874147	NAA15	chr4	139315006	139315085
Merge_Treat_Control_27167	-5.535344375	0.715318796	0.000108555	INPP4B	chr4	142845724	142845801
Merge_Treat_Control_27177	-1.993819848	1.982675012	0.041421069	SMARCA5	chr4	143519311	143519422
Merge_Treat_Control_2719	-3.049189012	3.66367865	0.001171204	NIBAN1	chr1	184871453	184871580
Merge_Treat_Control_2720	-1.835354326	3.85307052	0.042791602	NIBAN1	chr1	184970093	184970339
Merge_Treat_Control_27200	-2.371870424	0.903877033	0.030962986		chr4	145253316	145253392
Merge_Treat_Control_27358	-2.848395962	0.718651235	0.016551802		chr4	163100638	163100714
Merge_Treat_Control_2738	-1.769250644	4.285358501	0.046124919	TPR	chr1	186343955	186344075
Merge_Treat_Control_27432	-2.823536703	7.596085385	0.001582569	HMGB2	chr4	173332873	173333070
Merge_Treat_Control_27444	-2.916299525	2.457605698	0.003018623	HPGD	chr4	174491320	174491431
Merge_Treat_Control_27445	-6.186299548	1.49480118	8.53E-06	HPGD	chr4	174499879	174499955
Merge_Treat_Control_27509	-5.259621892	1.558935147	8.53E-06	TENM3	chr4	182449189	182449266
Merge_Treat_Control_27532	-1.829055818	3.019301169	0.046614981	IRF2	chr4	184454962	184455139
Merge_Treat_Control_27533	-2.284058875	2.467479272	0.016434585	IRF2	chr4	184455430	184455519
Merge_Treat_Control_27583	-2.471676742	3.387807557	0.008139641	PDCD6,NA,PDCD6-AHRR	chr5	278984	279095
Merge_Treat_Control_27585	-2.236056874	2.664025837	0.021042707	PDCD6-AHRR	chr5	318462	318636
Merge_Treat_Control_27595	-5.90858397	7.223310765	1.27E-08	EXOC3	chr5	443192	443332
Merge_Treat_Control_27613	-2.6341859	1.078405391	0.015240223	NKD2	chr5	1035071	1035147
Merge_Treat_Control_27614	-2.199499515	1.255466741	0.036672434	NKD2	chr5	1035262	1035338
Merge_Treat_Control_27616	-2.326985768	2.176425893	0.019579449	SLC12A7	chr5	1097996	1098087
Merge_Treat_Control_27664	-5.897229182	1.134551428	2.84E-05	ADAMTS16	chr5	5140218	5140347
Merge_Treat_Control_27742	-1.772095102	7.008379084	0.039515623		chr5	14651781	14651917
Merge_Treat_Control_27743	-4.438547617	5.211873738	6.14E-06	EEF1A1P13	chr5	14652770	14652846
Merge_Treat_Control_27744	-4.389621418	4.213369148	1.41E-05	EEF1A1P13	chr5	14653069	14653146
Merge_Treat_Control_27748	-2.151197241	2.953164764	0.022964829	ANKH	chr5	14870640	14870832
Merge_Treat_Control_27751	-4.102957982	3.26783825	5.67E-05		chr5	15091320	15091431
Merge_Treat_Control_27885	-1.792256667	3.126646398	0.04950427	GOLPH3	chr5	32140644	32140772
Merge_Treat_Control_27887	-1.975781773	3.10545252	0.034881586	GOLPH3	chr5	32156141	32156299
Merge_Treat_Control_27905	-1.853420676	5.198291213	0.034015514	SUB1	chr5	32591678	32591789
Merge_Treat_Control_27906	-1.691754087	6.288302302	0.049951208	SUB1	chr5	32598893	32599150
Merge_Treat_Control_27912	-2.554462642	4.322910515	0.005074355	TARS1	chr5	33445248	33445504
Merge_Treat_Control_27922	-5.535344375	0.715318796	0.000108555	RAI14	chr5	34802272	34802348
Merge_Treat_Control_27925	-5.451925488	3.057496212	1.76E-06	DNAJC21	chr5	34929608	34929733
Merge_Treat_Control_28017	-4.388822723	2.356447007	5.49E-05		chr5	42728232	42728343
Merge_Treat_Control_28034	-2.070312034	2.830739497	0.027882618	NNT	chr5	43610291	43610439
Merge_Treat_Control_28058	-7.583629729	3.309800202	2.49E-08	HCN1	chr5	45695831	45695950
Merge_Treat_Control_28059	-6.896029173	2.42523416	4.44E-07	HCN1	chr5	45696155	45696280
Merge_Treat_Control_28156	-3.074741456	1.17238662	0.00399788	NA	chr5	56901353	56901473
Merge_Treat_Control_28199	-2.593353253	2.229859995	0.010121155	DEPDC1B	chr5	60693297	60693373
Merge_Treat_Control_28204	-4.95323469	3.448484986	3.61E-06	ZSWIM6	chr5	61332743	61332819
Merge_Treat_Control_28254	-2.005737822	2.689313862	0.034690189	ERBIN	chr5	65974917	65975028
Merge_Treat_Control_28311	-2.356650472	3.234950205	0.011442893	GUSBP15	chr5	70540495	70540606
Merge_Treat_Control_28312	-2.052038018	2.98684787	0.027209579		chr5	70640359	70640470
Merge_Treat_Control_28328	-4.04899716	0.92228105	0.000600631		chr5	71732737	71732813
Merge_Treat_Control_28330	-4.423007641	9.203776243	3.92E-06		chr5	71850864	71851175
Merge_Treat_Control_28340	-2.186699931	6.228255765	0.012598364	BTF3	chr5	73504266	73504504
Merge_Treat_Control_28376	-3.699238045	3.475762219	0.000197638	HMGN2P4,SV2C	chr5	76241941	76242052
Merge_Treat_Control_2839	-2.043897812	4.530741893	0.021480558	PEBP1P3,PTPRC	chr1	198679062	198679324
Merge_Treat_Control_2840	-4.999763594	6.233685572	6.24E-07	PTPRC	chr1	198732362	198732475
Merge_Treat_Control_28400	-2.282890214	2.19261904	0.019579449	AP3B1	chr5	78009317	78009428
Merge_Treat_Control_28405	-2.037915402	1.963991086	0.041421069	AP3B1	chr5	78256122	78256234
Merge_Treat_Control_28419	-3.346661283	2.291254468	0.000930551	ARSB	chr5	78935723	78935880
Merge_Treat_Control_28420	-4.532902052	4.765049068	5.69E-06	RNY3P1,DMGDH	chr5	79170241	79170324
Merge_Treat_Control_28436	-2.377936186	2.780008999	0.013920106	SERINC5	chr5	80224167	80224433
Merge_Treat_Control_28437	-2.096965191	2.404782	0.028512962	SERINC5	chr5	80245848	80245986
Merge_Treat_Control_28445	-4.433400318	4.877386848	7.24E-06	DHFR	chr5	80650238	80650314
Merge_Treat_Control_28446	-4.552539062	8.170885941	2.44E-06	DHFR	chr5	80651191	80651616
Merge_Treat_Control_28465	-2.536139129	1.11619715	0.0262636	ATP6AP1L	chr5	82318416	82318492
Merge_Treat_Control_28528	-5.313465694	0.47920141	0.000285964		chr5	90432490	90432566
Merge_Treat_Control_28587	-1.957374952	4.186625479	0.027744456	ELL2	chr5	95948138	95948421
Merge_Treat_Control_28597	-2.581967575	3.587654942	0.005301973	NA,ERAP2	chr5	96911618	96911801
Merge_Treat_Control_28662	-3.110711438	0.912597695	0.007826126		chr5	104064578	104064662
Merge_Treat_Control_28700	-1.931792505	2.46941889	0.043639988	PJA2	chr5	109345288	109345450
Merge_Treat_Control_28701	-6.283605287	3.563102355	7.61E-08	RN7SKP230,MAN2A1	chr5	109699725	109699804
Merge_Treat_Control_2872	-3.76980188	3.496445205	0.000125281	KIF21B	chr1	200985989	200986078
Merge_Treat_Control_28724	-2.07169609	2.03666046	0.035422422	CAMK4	chr5	111459197	111459359
Merge_Treat_Control_28742	-1.804317535	3.71669249	0.047731795	REEP5	chr5	112913263	112913458
Merge_Treat_Control_28743	-2.105093266	3.491506847	0.023047522	REEP5	chr5	112913703	112913814
Merge_Treat_Control_2876	-2.158155807	2.239672231	0.025810337		chr1	201258427	201258576
Merge_Treat_Control_28778	-2.057807456	7.234697677	0.017831219	MIR1244-2,DTWD2	chr5	118974522	118974769
Merge_Treat_Control_2879	-3.250146928	1.808543493	0.002106798	CSRP1-AS1	chr1	201510090	201510166
Merge_Treat_Control_2880	-2.394537109	3.541340146	0.009522475	CSRP1-AS1	chr1	201516491	201516707
Merge_Treat_Control_28815	-4.430480593	2.231408868	8.20E-05		chr5	123761245	123761324
Merge_Treat_Control_28821	-3.162580227	0.613253284	0.008819448	NA	chr5	124500929	124501005
Merge_Treat_Control_28837	-5.535344375	0.715318796	0.000108555	GRAMD2B,NA	chr5	126427949	126428025
Merge_Treat_Control_28846	-2.077174522	4.259619895	0.020808021	LMNB1	chr5	126783915	126784225
Merge_Treat_Control_28848	-2.021192989	4.190472134	0.024065232	LMNB1	chr5	126794933	126795336
Merge_Treat_Control_28849	-2.442818924	4.083957077	0.007687738	LMNB1	chr5	126795828	126796064
Merge_Treat_Control_28850	-2.609284313	4.002083653	0.004589227	LMNB1	chr5	126796304	126796521
Merge_Treat_Control_28851	-2.99680492	3.972669176	0.001310013	LMNB1	chr5	126796716	126796833
Merge_Treat_Control_28853	-2.179331127	4.05813755	0.016496533	LMNB1	chr5	126804124	126804380
Merge_Treat_Control_28887	-2.009856015	6.544892534	0.0209535	HINT1	chr5	131162476	131162756
Merge_Treat_Control_28888	-2.259887662	6.053184372	0.010458505	HINT1	chr5	131165009	131165144
Merge_Treat_Control_28910	-2.221678237	1.69891243	0.027591054	NA,FNIP1	chr5	131726666	131726777
Merge_Treat_Control_28952	-2.983037847	3.469645334	0.00172383	NA,PPP2CA	chr5	134216423	134216670
Merge_Treat_Control_28953	-2.165176719	3.540440843	0.019641357	NA,PPP2CA	chr5	134220177	134220446
Merge_Treat_Control_28962	-2.17772188	2.505368159	0.02644669	SAR1B	chr5	134616336	134616447
Merge_Treat_Control_28978	-2.490305056	5.747270214	0.005056157	HNRNPA0	chr5	137752622	137752965
Merge_Treat_Control_28979	-3.735501447	5.945403675	6.75E-05	HNRNPA0	chr5	137752985	137753177
Merge_Treat_Control_28993	-1.846933515	2.806265992	0.049394554	KDM3B	chr5	138359502	138359663
Merge_Treat_Control_28997	-2.251481009	3.967959797	0.013221954	ETF1	chr5	138511964	138512177
Merge_Treat_Control_28999	-1.873520243	3.922674339	0.03816273	HSPA9	chr5	138556613	138556795
Merge_Treat_Control_29009	-1.897031794	3.992988798	0.034256984	MATR3	chr5	139310816	139310929
Merge_Treat_Control_2901	-2.285847108	3.00321662	0.01533299	UBE2T	chr1	202341724	202341846
Merge_Treat_Control_29012	-2.225124408	3.847610104	0.015109767	MATR3	chr5	139313302	139313422
Merge_Treat_Control_29028	-2.57999828	4.221555974	0.004702578	UBE2D2	chr5	139566032	139566143
Merge_Treat_Control_29030	-2.424659738	4.350584473	0.007564054	UBE2D2	chr5	139582051	139582165
Merge_Treat_Control_29031	-2.785907738	4.200809442	0.002683944	UBE2D2	chr5	139582488	139582599
Merge_Treat_Control_29032	-2.71034535	4.273123779	0.003291523	UBE2D2	chr5	139583026	139583203
Merge_Treat_Control_29033	-2.495796074	4.178804277	0.006295018	UBE2D2	chr5	139590825	139590991
Merge_Treat_Control_29035	-2.526647653	4.787761826	0.004926673	UBE2D2	chr5	139611213	139611516
Merge_Treat_Control_29036	-2.189445031	6.146894817	0.012644302	UBE2D2	chr5	139614639	139615020
Merge_Treat_Control_29038	-1.834093267	5.062893497	0.035965286	UBE2D2	chr5	139626668	139626782
Merge_Treat_Control_29087	-1.963599744	4.427078162	0.027968947	DIAPH1	chr5	141533918	141534270
Merge_Treat_Control_29088	-2.548769669	3.259052336	0.006449528	DIAPH1	chr5	141537367	141537478
Merge_Treat_Control_29110	-3.827118479	0.717089041	0.001280849	ARHGAP26	chr5	143028974	143029050
Merge_Treat_Control_29162	-2.666212457	1.311343177	0.014252316		chr5	147868249	147868383
Merge_Treat_Control_29193	-2.392548693	5.460343388	0.007269379	RPL7P1,CSF1R	chr5	150094599	150094947
Merge_Treat_Control_29218	-2.566009624	4.142873254	0.005304775	CCDC69	chr5	151181409	151181526
Merge_Treat_Control_2922	-2.598936018	2.815318209	0.006706733	ATP2B4	chr1	203655015	203655136
Merge_Treat_Control_29220	-6.678576863	0.988519252	4.12E-05	SLC36A1	chr5	151469070	151469154
Merge_Treat_Control_2923	-2.039675549	3.761687596	0.023925159	ATP2B4	chr1	203687370	203687517
Merge_Treat_Control_29254	-1.985247483	2.962102675	0.036396478	CNOT8	chr5	154869496	154869686
Merge_Treat_Control_29258	-2.317178761	2.692680846	0.014363415	MRPL22	chr5	154956417	154956528
Merge_Treat_Control_29264	-6.311666802	1.656162702	5.29E-06		chr5	155408690	155408766
Merge_Treat_Control_29286	-2.605955308	4.688586001	0.004072594	CYFIP2	chr5	157292201	157292437
Merge_Treat_Control_29293	-3.953510742	6.628593254	2.92E-05	ADAM19	chr5	157479114	157479207
Merge_Treat_Control_29294	-1.89718446	5.461215636	0.030196496	ADAM19	chr5	157505005	157505145
Merge_Treat_Control_29297	-2.183961585	5.227013866	0.013449794	ADAM19	chr5	157556042	157556172
Merge_Treat_Control_29298	-1.850712392	5.347443339	0.03428959	ADAM19	chr5	157559742	157559984
Merge_Treat_Control_2930	-1.82096094	3.367073408	0.04434163	ZBED6,ZC3H11A	chr1	203819395	203819628
Merge_Treat_Control_29301	-2.241525533	1.361712711	0.043342751	SOX30	chr5	157668493	157668580
Merge_Treat_Control_29326	-1.940008642	2.251805724	0.047710877	PWWP2A	chr5	160104985	160105141
Merge_Treat_Control_29327	-1.946961683	2.088886137	0.042613565	PWWP2A	chr5	160105284	160105445
Merge_Treat_Control_29401	-1.873299264	3.754572166	0.036988648	DOCK2	chr5	169770245	169770446
Merge_Treat_Control_29402	-1.862663888	4.077114478	0.036267808	DOCK2	chr5	169787617	169787840
Merge_Treat_Control_29403	-2.736102014	3.752326699	0.003544195	DOCK2	chr5	169805269	169805380
Merge_Treat_Control_29407	-1.980365974	3.993202155	0.027544319	INSYN2B,DOCK2	chr5	169903188	169903479
Merge_Treat_Control_29408	-3.03770243	3.772471278	0.001312346	INSYN2B,DOCK2	chr5	169938937	169939055
Merge_Treat_Control_29410	-1.727148564	5.175533767	0.047427137	DOCK2	chr5	170082969	170083088
Merge_Treat_Control_29414	-2.722571738	4.681676478	0.002953083	LCP2	chr5	170289382	170289493
Merge_Treat_Control_29415	-2.054442209	4.904356688	0.020444841	LCP2	chr5	170289861	170290124
Merge_Treat_Control_2942	-2.404387554	1.625921674	0.018852638	PPP1R15B-AS1	chr1	204385829	204385940
Merge_Treat_Control_29421	-4.236282692	7.511474864	8.85E-06	NPM1	chr5	171387900	171388068
Merge_Treat_Control_29422	-2.936628989	6.638734801	0.001119955	NPM1	chr5	171400121	171400271
Merge_Treat_Control_29423	-2.247164676	6.184533503	0.010616836	NPM1	chr5	171405382	171405500
Merge_Treat_Control_29425	-1.965033911	6.390748264	0.023719261	NPM1	chr5	171407748	171407866
Merge_Treat_Control_29429	-3.162580227	0.613253284	0.008819448		chr5	171623265	171623341
Merge_Treat_Control_2944	-5.890508251	1.832228082	3.11E-06	PPP1R15B-AS1	chr1	204417108	204417263
Merge_Treat_Control_29445	-2.19353267	3.204025759	0.019411754		chr5	172574294	172574443
Merge_Treat_Control_2946	-2.245765853	3.415080326	0.014706484	PPP1R15B-AS1,PIK3C2B	chr1	204423352	204423586
Merge_Treat_Control_29462	-2.428182557	1.715290951	0.020903485		chr5	173597367	173597489
Merge_Treat_Control_29463	-2.858472109	1.462365909	0.008141953		chr5	173598060	173598235
Merge_Treat_Control_2947	-4.628186583	3.411133708	9.13E-06	PPP1R15B-AS1,PIK3C2B	chr1	204424152	204424375
Merge_Treat_Control_29476	-2.187118078	1.610334953	0.033413362		chr5	174629841	174629952
Merge_Treat_Control_29480	-6.886324301	3.603718262	9.10E-09		chr5	175115015	175115129
Merge_Treat_Control_29483	-2.872466124	4.371024504	0.001748642	SFXN1	chr5	175519574	175519724
Merge_Treat_Control_29529	-2.148116219	4.220276988	0.017225045	GRK6,PRR7-AS1	chr5	177441878	177441991
Merge_Treat_Control_2953	-4.283041563	2.909844583	5.12E-05	RNA5SP74	chr1	204562371	204562451
Merge_Treat_Control_29547	-2.255542839	5.009594717	0.011390021	HNRNPAB,PHYKPL	chr5	178208647	178208810
Merge_Treat_Control_29549	-3.612034813	0.769327875	0.003915642	COL23A1	chr5	178244958	178245041
Merge_Treat_Control_29558	-2.281204678	1.8650746	0.024818572	ADAMTS2	chr5	179255038	179255252
Merge_Treat_Control_29565	-2.861677383	6.757483326	0.001427519	CANX	chr5	179724616	179724703
Merge_Treat_Control_29566	-2.365775517	6.371767438	0.007245381	CANX	chr5	179728623	179728754
Merge_Treat_Control_29567	-1.764293523	5.448446681	0.042731899	CANX	chr5	179730613	179730858
Merge_Treat_Control_29575	-5.966233976	3.674891415	2.06E-07	RASGEF1C	chr5	180209073	180209188
Merge_Treat_Control_29584	-2.021991732	5.503547977	0.021029523	FLT4	chr5	180635536	180635757
Merge_Treat_Control_29605	-4.008659192	1.364323669	0.000496089		chr6	440555	440636
Merge_Treat_Control_29617	-6.813637629	2.31655868	6.51E-07	FOXF2	chr6	1389997	1390073
Merge_Treat_Control_29639	-3.782062994	2.656933534	0.000241382	SERPINB9P1	chr6	2852946	2853279
Merge_Treat_Control_29640	-4.059154202	2.282732975	0.000185523	SERPINB9P1	chr6	2853705	2853902
Merge_Treat_Control_29643	-2.56435396	2.825148258	0.006706733		chr6	2944714	2944894
Merge_Treat_Control_29666	-4.963937156	4.827215934	1.40E-06	RNA5SP202,NA	chr6	4427968	4428155
Merge_Treat_Control_29668	-2.059528637	1.767098889	0.038568237	CDYL	chr6	4749358	4749500
Merge_Treat_Control_2968	-1.73742537	5.700390338	0.045123736	NUCKS1	chr1	205717958	205718371
Merge_Treat_Control_29680	-2.061240229	2.123539516	0.03679012	LYRM4	chr6	5227331	5227447
Merge_Treat_Control_2969	-3.778388761	6.400335738	5.74E-05	NUCKS1	chr1	205727769	205727855
Merge_Treat_Control_2970	-4.135470108	6.229429545	1.57E-05	NUCKS1	chr1	205749912	205750009
Merge_Treat_Control_29713	-2.413080265	1.903195264	0.019298276	NA	chr6	8181319	8181435
Merge_Treat_Control_2972	-8.648341253	0.337924436	0.000341383		chr1	205784741	205784820
Merge_Treat_Control_29733	-2.850830139	0.863531632	0.012140675	TFAP2A-AS1,TFAP2A	chr6	10412602	10412678
Merge_Treat_Control_29741	-5.051150217	0.221964697	0.000732646	ELOVL2-AS1	chr6	11044338	11044414
Merge_Treat_Control_29745	-2.16988931	3.603254148	0.018505236	NEDD9,NA	chr6	11228118	11228253
Merge_Treat_Control_29749	-4.124472561	0.367725892	0.003029173		chr6	11387618	11387694
Merge_Treat_Control_29772	-3.848868044	1.754245384	0.000426839	RANBP9	chr6	13681579	13681655
Merge_Treat_Control_29781	-2.212127901	1.490580074	0.031346675		chr6	14382929	14383017
Merge_Treat_Control_29783	-2.404387554	1.625921674	0.018852638		chr6	14635055	14635169
Merge_Treat_Control_29787	-2.029418585	1.569970026	0.044985511		chr6	15101857	15101990
Merge_Treat_Control_298	-1.809060524	6.225977403	0.036587387	EFHD2	chr1	15428527	15428805
Merge_Treat_Control_29844	-1.919509926	5.309689043	0.028332964	DEK	chr6	18236371	18236608
Merge_Treat_Control_29872	-4.281921564	4.996581011	1.10E-05	RN7SL128P,E2F3	chr6	20421736	20421817
Merge_Treat_Control_29878	-2.102795356	2.106732226	0.03679012	CDKAL1	chr6	20755383	20755505
Merge_Treat_Control_29913	-4.032183528	4.823197279	3.47E-05	NA	chr6	24720609	24720701
Merge_Treat_Control_29918	-2.773682529	4.715220692	0.002343983	RIPOR2	chr6	24926579	24926927
Merge_Treat_Control_29919	-3.55685526	2.593451156	0.000577	RIPOR2	chr6	24927668	24927744
Merge_Treat_Control_29933	-5.82357624	8.767142543	1.36E-08	H4C2	chr6	26027007	26027203
Merge_Treat_Control_29934	-5.79921709	9.566420512	1.44E-08	H3C2	chr6	26031816	26032033
Merge_Treat_Control_29935	-5.740213454	7.124237346	2.77E-08	H2BC3	chr6	26043334	26043461
Merge_Treat_Control_29936	-5.738776439	8.623846219	1.91E-08	H3C3	chr6	26045451	26045739
Merge_Treat_Control_29937	-4.572463844	9.390416262	2.13E-06	H1-2	chr6	26056104	26056404
Merge_Treat_Control_29938	-4.376250165	9.069170808	4.76E-06	H4C3	chr6	26103991	26104266
Merge_Treat_Control_29939	-6.168156238	8.67155106	3.35E-09	H2BC4	chr6	26123570	26123772
Merge_Treat_Control_29940	-4.735034817	9.62175319	1.11E-06	H1-4	chr6	26156384	26156744
Merge_Treat_Control_29941	-4.729377898	8.254247313	1.23E-06	H2BC5	chr6	26158349	26158431
Merge_Treat_Control_29942	-6.281138638	8.213623219	2.32E-09	H4C4	chr6	26188796	26189058
Merge_Treat_Control_29943	-5.935302062	7.512044376	1.08E-08	H2BC7	chr6	26199760	26199889
Merge_Treat_Control_29944	-5.577246274	8.06885417	3.93E-08	H4C5	chr6	26204668	26204752
Merge_Treat_Control_29945	-5.482401217	7.439899173	6.84E-08	H2BC8	chr6	26216342	26216521
Merge_Treat_Control_29946	-5.986448356	8.640206913	7.43E-09	H2AC8	chr6	26217039	26217300
Merge_Treat_Control_29947	-4.484381417	7.647721556	3.27E-06	H4C6	chr6	26240501	26240613
Merge_Treat_Control_29948	-6.09835156	8.751341428	4.63E-09	H3C7	chr6	26250301	26250548
Merge_Treat_Control_29949	-5.67119173	8.556958495	2.54E-08	H2BC9	chr6	26251731	26251921
Merge_Treat_Control_29950	-5.804518888	8.302301495	1.60E-08	H3C8	chr6	26271172	26271334
Merge_Treat_Control_29951	-5.659687812	7.840622892	3.20E-08	H2BC10	chr6	26273171	26273251
Merge_Treat_Control_29952	-5.196812638	9.221438373	1.73E-07	H4C8	chr6	26285191	26285448
Merge_Treat_Control_29962	-3.346661283	2.291254468	0.000930551		chr6	26554152	26554237
Merge_Treat_Control_29976	-5.807033773	8.396813894	1.51E-08	H2BC11	chr6	27132397	27132570
Merge_Treat_Control_29977	-5.62103957	8.902626318	3.09E-08	H2AC11	chr6	27133115	27133282
Merge_Treat_Control_29978	-4.298155234	7.707777281	6.82E-06	H4C9	chr6	27139392	27139496
Merge_Treat_Control_29979	-5.923172096	8.412211187	9.21E-09	H2BC12	chr6	27146436	27146525
Merge_Treat_Control_29980	-6.147992467	8.115258363	3.99E-09	H2BC12	chr6	27146695	27146787
Merge_Treat_Control_29981	-4.738222383	8.242916205	1.18E-06	H2AC12	chr6	27147178	27147470
Merge_Treat_Control_2999	-2.68747938	3.890642208	0.003920776	RASSF5	chr1	206570118	206570236
Merge_Treat_Control_29993	-5.296863326	9.344170143	1.13E-07	H2AC13	chr6	27808297	27808533
Merge_Treat_Control_29994	-4.982745671	9.493905015	4.09E-07	H2AC14	chr6	27814434	27814713
Merge_Treat_Control_29995	-5.644019131	9.959532848	2.63E-08	H4C12	chr6	27831244	27831508
Merge_Treat_Control_29996	-5.892744668	7.439136674	1.24E-08	H2AC16	chr6	27865396	27865508
Merge_Treat_Control_29997	-4.703831249	9.273932265	1.28E-06	H1-5	chr6	27866852	27867039
Merge_Treat_Control_29998	-5.044031696	9.708009275	3.14E-07	H1-5	chr6	27867200	27867503
Merge_Treat_Control_29999	-6.444746344	6.813193875	2.16E-09	H4C13	chr6	27873323	27873441
Merge_Treat_Control_30000	-6.208150009	6.825068712	5.21E-09	H3C12	chr6	27890592	27890757
Merge_Treat_Control_30001	-5.514505942	8.193514205	5.31E-08	H3C12,H2AC17	chr6	27892941	27893066
Merge_Treat_Control_30002	-5.319368629	8.04890133	1.14E-07	H2BC17	chr6	27893658	27893805
Merge_Treat_Control_30018	-3.557873632	2.113572206	0.000742826		chr6	28896240	28896319
Merge_Treat_Control_30021	-4.492656183	3.538147531	1.18E-05		chr6	28941060	28941157
Merge_Treat_Control_30040	-2.077118418	7.126199653	0.016932842	HLA-G	chr6	29830392	29830504
Merge_Treat_Control_30041	-1.998828741	7.048143072	0.021288615	NA	chr6	29875829	29876035
Merge_Treat_Control_30042	-2.875271277	8.406725435	0.001301574	HLA-H	chr6	29888697	29888793
Merge_Treat_Control_30043	-2.597456616	8.732458675	0.003288504		chr6	29918465	29918594
Merge_Treat_Control_30044	-2.446229472	8.627090472	0.005362905		chr6	29929529	29929746
Merge_Treat_Control_30045	-1.886737682	9.964553817	0.028348504	HLA-A	chr6	29944355	29944707
Merge_Treat_Control_30047	-2.721890612	7.030504896	0.002248191		chr6	29965153	29965283
Merge_Treat_Control_30048	-2.487019158	6.594121334	0.004891887	POLR1H	chr6	30064664	30064856
Merge_Treat_Control_30049	-2.727384336	6.576547459	0.002304148	PPP1R11	chr6	30070062	30070259
Merge_Treat_Control_30050	-2.997822495	6.380096497	0.00093752		chr6	30085252	30085363
Merge_Treat_Control_30051	-2.962073255	6.375850308	0.001047925		chr6	30087714	30087832
Merge_Treat_Control_30052	-2.926170009	6.389174053	0.001200657		chr6	30099073	30099187
Merge_Treat_Control_30053	-2.982169837	6.407920511	0.000975194		chr6	30118856	30118994
Merge_Treat_Control_30054	-1.945348358	6.710153685	0.025100333	TRIM26	chr6	30184466	30184739
Merge_Treat_Control_30055	-3.048898756	7.157537246	0.000741774	TRIM26	chr6	30186051	30186203
Merge_Treat_Control_30056	-3.103661062	6.882215742	0.000614825	TRIM26	chr6	30186412	30186546
Merge_Treat_Control_30057	-2.438112314	5.669417225	0.006017554	NA,HCG17,HLA-L	chr6	30285430	30285597
Merge_Treat_Control_30058	-2.608986122	5.654602293	0.003581863	HCG17,HLA-L	chr6	30286204	30286503
Merge_Treat_Control_30059	-2.624252333	5.674211612	0.003344963	HCG18,HCG17	chr6	30322798	30322964
Merge_Treat_Control_30060	-2.730209109	5.612650549	0.002358218	TRIM39-RPP21,TRIM39	chr6	30343334	30343451
Merge_Treat_Control_30061	-2.495499844	5.746358338	0.005056157	TRIM39-RPP21,RPP21	chr6	30346360	30346531
Merge_Treat_Control_30062	-2.631706081	5.643404836	0.003315323		chr6	30385285	30385408
Merge_Treat_Control_30063	-2.101479921	7.630703609	0.015673134	HLA-E	chr6	30492709	30493230
Merge_Treat_Control_30067	-3.137917849	4.180286656	0.000782971	ABCF1	chr6	30578122	30578208
Merge_Treat_Control_30077	-5.918550866	7.582401209	1.10E-08	TUBB	chr6	30720412	30720504
Merge_Treat_Control_30078	-3.713411811	9.527924512	6.13E-05	TUBB	chr6	30724416	30724711
Merge_Treat_Control_30096	-2.779525049	9.010050965	0.001786487	HLA-C	chr6	31270418	31270512
Merge_Treat_Control_30097	-2.665367306	8.013911992	0.002674592	USP8P1	chr6	31276882	31277096
Merge_Treat_Control_30098	-1.839437313	10.60643021	0.03226122	HLA-B	chr6	31353877	31354352
Merge_Treat_Control_30099	-2.748162742	9.23983642	0.001976652	MIR6891,HLA-B	chr6	31355229	31355326
Merge_Treat_Control_30100	-3.507735842	9.070105882	0.000133616	HLA-B	chr6	31356265	31356358
Merge_Treat_Control_30101	-3.762111792	8.403487607	5.23E-05	NA,HLA-B	chr6	31356840	31356919
Merge_Treat_Control_30106	-2.202678757	3.160006487	0.018600603	MICB	chr6	31498188	31498339
Merge_Treat_Control_3011	-4.124472561	0.367725892	0.003029173	C4BPA	chr1	207112347	207112423
Merge_Treat_Control_30110	-2.070312034	2.830739497	0.027882618	ATP6V1G2,NFKBIL1	chr6	31547082	31547231
Merge_Treat_Control_30114	-2.18574227	7.960714825	0.012140543	LTB	chr6	31580670	31581155
Merge_Treat_Control_30131	-1.930272079	7.88156293	0.02546714	CLIC1	chr6	31730647	31730994
Merge_Treat_Control_3015	-1.896498492	2.787155113	0.042153843	CD46	chr1	207782470	207782758
Merge_Treat_Control_30152	-3.017210345	2.490197007	0.002512059	STK19	chr6	31979361	31979465
Merge_Treat_Control_30170	-2.491129149	6.801699886	0.004808241	HLA-DRB6	chr6	32552900	32553018
Merge_Treat_Control_30172	-1.687826212	8.440018651	0.048756901	HLA-DRB1	chr6	32580651	32580937
Merge_Treat_Control_30234	-1.707590685	7.738965735	0.046646896	RPS10-NUDT3,RPS10	chr6	34425006	34425200
Merge_Treat_Control_30237	-3.103487183	5.179984217	0.000747016	ILRUN,ILRUN-AS1	chr6	34696498	34696590
Merge_Treat_Control_30271	-1.862663888	4.077114478	0.036267808	KCTD20	chr6	36490657	36490850
Merge_Treat_Control_30284	-3.163835699	1.831598595	0.002106798	PPIL1	chr6	36863591	36863667
Merge_Treat_Control_30286	-2.800491832	4.765479394	0.00218455	C6orf89	chr6	36926275	36926434
Merge_Treat_Control_30290	-3.827118479	0.717089041	0.001280849		chr6	36936600	36936683
Merge_Treat_Control_30292	-3.116939048	4.954253465	0.000745781	MTCH1	chr6	36985917	36986015
Merge_Treat_Control_30297	-1.748017405	6.820573003	0.042361857	PIM1	chr6	37175008	37175345
Merge_Treat_Control_30326	-3.513309799	3.961528437	0.000293178	GLO1	chr6	38694998	38695125
Merge_Treat_Control_3035	-3.564803002	0.497072322	0.003029173	CAMK1G	chr1	209588361	209588437
Merge_Treat_Control_30350	-3.074741456	1.17238662	0.00399788	FRS3	chr6	41779740	41779816
Merge_Treat_Control_30351	-1.882073502	4.607948422	0.034292736	NA,TOMM6	chr6	41787761	41787903
Merge_Treat_Control_30359	-1.853051969	3.192694945	0.046224241	TRERF1	chr6	42303790	42304037
Merge_Treat_Control_30412	-2.130259129	7.095441673	0.014552606	HSP90AB1	chr6	44250510	44250624
Merge_Treat_Control_30445	-2.346172958	5.014288268	0.008805603	CLIC5	chr6	45904220	45905110
Merge_Treat_Control_30495	-7.769952502	3.540062001	1.11E-08	TFAP2D	chr6	50714095	50714216
Merge_Treat_Control_30518	-4.468397131	11.66130508	3.13E-06	7SK,RN7SK	chr6	52995649	52995906
Merge_Treat_Control_30541	-2.841729855	0.393199259	0.022314819	HCRTR2	chr6	55116478	55116554
Merge_Treat_Control_30547	-2.132396598	2.391334798	0.028512962	COL21A1	chr6	56099518	56099663
Merge_Treat_Control_30573	-5.54892115	5.238273726	1.15E-07		chr6	61574137	61574215
Merge_Treat_Control_30574	-4.608666719	0.82382505	0.000600631		chr6	61574447	61574555
Merge_Treat_Control_30627	-4.149868345	6.910300192	1.36E-05		chr6	69473121	69473319
Merge_Treat_Control_30628	-2.479028597	3.420399344	0.007587237	LMBRD1	chr6	69675857	69676101
Merge_Treat_Control_30656	-5.239907012	2.273533684	5.86E-06	NA,KHDC1	chr6	73263035	73263118
Merge_Treat_Control_30658	-1.841359196	4.107344599	0.03948299	CGAS	chr6	73424210	73424409
Merge_Treat_Control_30664	-2.236677995	10.09159824	0.010211663	EEF1A1	chr6	73517838	73517934
Merge_Treat_Control_30667	-4.53843556	1.950868623	6.92E-05	CD109	chr6	73810063	73810225
Merge_Treat_Control_30735	-2.666212457	1.311343177	0.014252316		chr6	82298631	82298723
Merge_Treat_Control_30766	-2.38483358	4.816261256	0.007861505	SYNCRIP,NA	chr6	85612717	85612848
Merge_Treat_Control_30768	-1.817836138	3.712209689	0.043607674	SYNCRIP,NA	chr6	85623427	85623552
Merge_Treat_Control_30769	-2.735122785	5.43515048	0.002400733	SYNCRIP,NA	chr6	85637120	85637261
Merge_Treat_Control_30771	-2.951483043	6.407510791	0.001069806	SYNCRIP,NA	chr6	85640141	85640610
Merge_Treat_Control_30772	-3.096802909	7.025190349	0.000641493	SYNCRIP,NA	chr6	85641276	85641522
Merge_Treat_Control_30773	-3.626382084	8.577590854	8.64E-05	SYNCRIP,NA	chr6	85642729	85643001
Merge_Treat_Control_30774	-2.963979242	3.785874882	0.001612811	SYNCRIP,NA	chr6	85643149	85643229
Merge_Treat_Control_30899	-2.276584816	1.222285114	0.041376294	NA	chr6	97784541	97784669
Merge_Treat_Control_30900	-2.848395962	0.718651235	0.016551802	NA	chr6	97822931	97823007
Merge_Treat_Control_30907	-7.677306358	2.29925475	6.96E-07	POU3F2	chr6	98835074	98835160
Merge_Treat_Control_30910	-5.193522291	1.881560978	1.94E-05	COQ3	chr6	99383759	99383872
Merge_Treat_Control_30970	-2.080614613	2.269850229	0.033199284	ATG5	chr6	106312517	106312635
Merge_Treat_Control_30989	-4.008659192	1.364323669	0.000496089		chr6	108293661	108293825
Merge_Treat_Control_31090	-5.007459183	2.514149358	1.07E-05		chr6	117907143	117907224
Merge_Treat_Control_31128	-2.6341859	1.078405391	0.015240223		chr6	121621077	121621199
Merge_Treat_Control_31133	-5.313465694	0.47920141	0.000285964		chr6	121975644	121975734
Merge_Treat_Control_31139	-3.076211311	2.839266371	0.001843312	SERINC1	chr6	122460939	122461050
Merge_Treat_Control_31142	-2.848395962	0.718651235	0.016551802		chr6	122756514	122756590
Merge_Treat_Control_31143	-2.739385047	1.039255554	0.015240223		chr6	122844787	122844871
Merge_Treat_Control_3115	-9.062479587	0.829048898	6.13E-05	KCNK2	chr1	215082943	215083033
Merge_Treat_Control_31168	-2.549622103	4.950270108	0.004809279	HDDC2	chr6	125300513	125300725
Merge_Treat_Control_31169	-2.786017758	4.920936463	0.002180656	HDDC2	chr6	125301859	125302007
Merge_Treat_Control_31235	-6.048992354	1.321333367	1.43E-05		chr6	130801473	130801549
Merge_Treat_Control_31336	-3.162580227	0.613253284	0.008819448	ARFGEF3	chr6	138195942	138196018
Merge_Treat_Control_31340	-4.423096811	1.817289415	0.000104849	NA	chr6	138692865	138692944
Merge_Treat_Control_31357	-1.9873533	2.07177356	0.042613565	NA	chr6	140286279	140286402
Merge_Treat_Control_31379	-2.532030968	2.178557908	0.011639558	HIVEP2	chr6	142914885	142914976
Merge_Treat_Control_31397	-5.239907012	2.273533684	5.86E-06	HYMAI,PLAGL1	chr6	144008213	144008293
Merge_Treat_Control_31402	-5.388147349	3.539093349	1.02E-06	UTRN	chr6	144370887	144371084
Merge_Treat_Control_31421	-2.868283564	2.933092913	0.002989475	SAMD5	chr6	147515383	147515596
Merge_Treat_Control_31434	-3.101141822	3.24386759	0.001423127	TAB2	chr6	149317665	149317777
Merge_Treat_Control_31437	-2.993389322	4.017831355	0.001387314	TAB2	chr6	149369907	149369983
Merge_Treat_Control_31439	-1.933483386	3.120281241	0.040083949	TAB2	chr6	149402319	149402531
Merge_Treat_Control_31450	-3.016209008	4.218899419	0.001232008	PCMT1	chr6	149751845	149751965
Merge_Treat_Control_31451	-2.603469742	4.176411674	0.004744689	PCMT1	chr6	149758041	149758352
Merge_Treat_Control_31454	-2.28252191	4.307464162	0.011373403	PCMT1,NA	chr6	149810623	149810854
Merge_Treat_Control_31466	-1.779053854	3.952581671	0.04846336	MTHFD1L	chr6	150887896	150888048
Merge_Treat_Control_31491	-5.313465694	0.47920141	0.000285964	RNA5SP225,NA	chr6	153420431	153420538
Merge_Treat_Control_31504	-3.086245632	2.352959797	0.002282946	TIAM2	chr6	155122344	155122554
Merge_Treat_Control_31522	-6.051930371	0.279368627	0.00040966		chr6	156765462	156765538
Merge_Treat_Control_31527	-3.390124672	2.150152316	0.001322163	ARID1B	chr6	157039625	157039702
Merge_Treat_Control_31537	-2.265702274	4.945917549	0.011272373	TMEM181	chr6	158565823	158566328
Merge_Treat_Control_31550	-2.848257728	6.323655384	0.001546263	EZR	chr6	158766822	158766937
Merge_Treat_Control_31552	-1.868624632	6.936345779	0.030625911	EZR	chr6	158769333	158769459
Merge_Treat_Control_31553	-1.912195999	6.536119006	0.027534926	EZR	chr6	158769693	158769824
Merge_Treat_Control_31624	-3.424895704	0.819194548	0.003915642	PDE10A	chr6	165839686	165839767
Merge_Treat_Control_31633	-2.244231571	2.349860887	0.02242318	RPS6KA2	chr6	166466824	166467082
Merge_Treat_Control_31649	-2.442752954	4.470843686	0.007176379		chr6	167453014	167453627
Merge_Treat_Control_31658	-2.149258935	7.21912357	0.013702366		chr6	168839991	168841221
Merge_Treat_Control_31708	-3.564803002	0.497072322	0.003029173		chr7	1594137	1594213
Merge_Treat_Control_31711	-1.758087923	3.821471772	0.049871739	MAD1L1,NA	chr7	1929436	1929720
Merge_Treat_Control_31717	-4.969043532	6.794840919	5.94E-07	SNX8	chr7	2252226	2252690
Merge_Treat_Control_31718	-4.186281111	5.86767158	1.44E-05	SNX8	chr7	2253074	2253546
Merge_Treat_Control_31720	-4.550811121	2.703879039	1.88E-05	KIF19BP	chr7	2386322	2386822
Merge_Treat_Control_31721	-1.815739156	3.992776939	0.043107098	LFNG	chr7	2528190	2528368
Merge_Treat_Control_31729	-4.192100435	5.957492541	1.34E-05	CARD11	chr7	2908988	2909378
Merge_Treat_Control_31730	-3.437984415	6.165714317	0.000198447	CARD11	chr7	2912276	2912610
Merge_Treat_Control_31732	-2.215946857	4.78404434	0.01254954	CARD11	chr7	2934562	2934677
Merge_Treat_Control_31734	-2.586417447	7.462171398	0.003487411	CARD11	chr7	2941685	2942229
Merge_Treat_Control_31735	-2.531365013	6.968215935	0.004246185	CARD11	chr7	2942537	2943742
Merge_Treat_Control_31736	-2.674008869	4.675986593	0.003367668	CARD11	chr7	2969126	2969480
Merge_Treat_Control_31737	-2.528872131	4.192127342	0.005357744	CARD11	chr7	2970188	2970363
Merge_Treat_Control_31739	-2.099659028	3.744091653	0.021477192	CARD11	chr7	3007235	3007372
Merge_Treat_Control_31764	-3.09202142	11.64796921	0.000595301	ACTB	chr7	5527270	5527822
Merge_Treat_Control_31765	-4.806201612	10.86436567	8.11E-07	ACTB	chr7	5528336	5528422
Merge_Treat_Control_31766	-5.072853508	11.26279289	2.71E-07	ACTB	chr7	5529125	5529374
Merge_Treat_Control_31767	-5.018590714	10.72904796	3.43E-07	ACTB	chr7	5529522	5529649
Merge_Treat_Control_31768	-4.903748898	9.63614028	5.61E-07	ACTB	chr7	5530470	5530546
Merge_Treat_Control_31769	-5.919201703	3.818876734	1.26E-07	ACTB	chr7	5556280	5556356
Merge_Treat_Control_31774	-2.739385047	1.039255554	0.015240223		chr7	5866547	5866623
Merge_Treat_Control_31790	-3.646247691	2.994127832	0.000259874	ZNF316	chr7	6642446	6642536
Merge_Treat_Control_31791	-4.065250483	4.274160411	3.57E-05	ZNF316	chr7	6642687	6642783
Merge_Treat_Control_31792	-4.027297564	4.617767663	3.50E-05	ZNF316	chr7	6642921	6643046
Merge_Treat_Control_31793	-2.891133641	4.057691806	0.001820553	ZNF316	chr7	6643771	6643960
Merge_Treat_Control_31800	-1.900911736	2.481858823	0.043639988	C1GALT1	chr7	7186713	7186824
Merge_Treat_Control_31839	-1.749280367	5.423595029	0.044591085	NDUFA4	chr7	10939926	10940098
Merge_Treat_Control_3189	-2.32093119	6.017831036	0.008430781	CAPN2	chr1	223758381	223758843
Merge_Treat_Control_319	-3.127895249	8.44743653	0.000541504	RNU1-1	chr1	16514156	16514270
Merge_Treat_Control_31912	-6.047290843	2.55582379	3.28E-07	SP8	chr7	20785276	20785398
Merge_Treat_Control_31932	-4.403140416	7.440285754	4.81E-06	EEF1A1P6,STEAP1B	chr7	22511091	22511192
Merge_Treat_Control_3195	-2.69847137	4.88652496	0.00304778		chr1	224012558	224013135
Merge_Treat_Control_3196	-2.211068661	6.137019046	0.011797908		chr1	224013342	224014127
Merge_Treat_Control_31966	-2.238235192	5.960506029	0.011205028	CYCS	chr7	25123777	25124103
Merge_Treat_Control_31978	-1.754733913	6.019009677	0.043171257	CBX3	chr7	26208393	26208530
Merge_Treat_Control_31979	-2.010958397	5.523667293	0.022155901	CBX3	chr7	26212160	26212420
Merge_Treat_Control_3198	-2.1882447	4.872674859	0.013715474		chr1	224014765	224015672
Merge_Treat_Control_3199	-2.119588958	3.144300313	0.023622442		chr1	224015941	224016162
Merge_Treat_Control_3200	-2.158155807	2.239672231	0.025810337		chr1	224016343	224016547
Merge_Treat_Control_32025	-4.124472561	0.367725892	0.003029173	AQP1,NA	chr7	30922260	30922336
Merge_Treat_Control_32075	-4.523499972	2.340472511	5.49E-05		chr7	35418891	35418967
Merge_Treat_Control_32088	-1.951299876	3.84464989	0.031169319	SEPTIN7	chr7	35898141	35898259
Merge_Treat_Control_32091	-4.04899716	0.92228105	0.000600631		chr7	35925726	35925802
Merge_Treat_Control_32092	-2.65133974	1.198255067	0.018080005		chr7	35926246	35926322
Merge_Treat_Control_3210	-2.439023292	0.719365501	0.049219036	DNAH14	chr1	224958191	224958267
Merge_Treat_Control_32109	-4.479604058	2.096677855	4.34E-05	ELMO1	chr7	36919033	36919109
Merge_Treat_Control_32113	-2.527549914	2.626005893	0.008693112	ELMO1	chr7	37140093	37140204
Merge_Treat_Control_32116	-1.827630354	2.970799848	0.046085171	ELMO1	chr7	37165909	37166042
Merge_Treat_Control_32137	-2.19888363	1.805574362	0.029505815	STARD3NL	chr7	38197101	38197224
Merge_Treat_Control_32185	-2.6341859	1.078405391	0.015240223	GLI3	chr7	42262171	42262247
Merge_Treat_Control_3219	-3.078853644	4.565234283	0.000851909	SRP9	chr1	225780052	225780298
Merge_Treat_Control_32233	-5.70774083	4.055820624	1.63E-07	CAMK2B	chr7	44285813	44285945
Merge_Treat_Control_32246	-3.233841005	7.554619831	0.000378627	PPIA	chr7	44796746	44796833
Merge_Treat_Control_32247	-2.206853842	8.395795344	0.011336966	PPIA	chr7	44799772	44799955
Merge_Treat_Control_32248	-1.744998586	9.13947735	0.041793491	PPIA	chr7	44801230	44801561
Merge_Treat_Control_32267	-2.132396598	2.391334798	0.028512962	RAMP3	chr7	45164972	45165101
Merge_Treat_Control_32269	-5.013315316	5.851511417	6.32E-07		chr7	45251949	45252110
Merge_Treat_Control_323	-3.112498472	8.43354733	0.000571584	RNU1-3,NA	chr1	16666824	16666933
Merge_Treat_Control_32329	-2.49712015	5.042659902	0.0053758	IKZF1	chr7	50342986	50343102
Merge_Treat_Control_32330	-2.185444876	4.70393002	0.013968197	IKZF1	chr7	50358578	50358690
Merge_Treat_Control_3238	-6.258639843	2.825455135	1.29E-07	RNA5SP77	chr1	227561217	227561341
Merge_Treat_Control_32382	-2.4733277	3.162489727	0.008852674	PSPH	chr7	56011148	56011339
Merge_Treat_Control_32387	-1.83768711	7.062438018	0.033241628	CHCHD2	chr7	56102786	56103084
Merge_Treat_Control_324	-2.69091235	2.977490807	0.005126703	CROCC	chr1	16771347	16771467
Merge_Treat_Control_32451	-2.451203455	2.05475844	0.012941629		chr7	65489992	65490074
Merge_Treat_Control_32470	-5.823441854	5.00607071	5.10E-08	VKORC1L1	chr7	65873233	65873323
Merge_Treat_Control_32495	-1.92361999	2.720418137	0.041406814	TMEM248	chr7	66929489	66929607
Merge_Treat_Control_325	-2.31401861	2.90035958	0.012907207	CROCC	chr1	16789347	16789481
Merge_Treat_Control_32500	-2.945776216	1.535117094	0.00594568	PMS2P4	chr7	67269694	67269839
Merge_Treat_Control_3253	-4.776495849	5.389931331	1.78E-06	IBA57	chr1	228181924	228182301
Merge_Treat_Control_32530	-5.264975934	3.544843487	1.02E-06		chr7	69062368	69062701
Merge_Treat_Control_32534	-4.608666719	0.82382505	0.000600631	NA	chr7	69257807	69257937
Merge_Treat_Control_32535	-5.313465694	0.47920141	0.000285964	NA	chr7	69336279	69336357
Merge_Treat_Control_3254	-4.491153904	3.620020262	1.62E-05		chr1	228182939	228183204
Merge_Treat_Control_3255	-2.856064581	1.244146062	0.008030972	OBSCN	chr1	228319321	228319404
Merge_Treat_Control_32580	-3.862739373	5.1292045	4.97E-05	BAZ1B	chr7	73441942	73442099
Merge_Treat_Control_32581	-3.453624899	5.262159616	0.000231085	BAZ1B	chr7	73442295	73442458
Merge_Treat_Control_32586	-1.888415766	3.560203831	0.036656632	BAZ1B	chr7	73488597	73488732
Merge_Treat_Control_3259	-4.715231375	6.96283715	1.52E-06	H2BU1	chr1	228458325	228458457
Merge_Treat_Control_326	-2.779678103	3.743229888	0.002972882	CROCC	chr1	16798361	16798532
Merge_Treat_Control_32605	-2.08593811	3.937770473	0.019849964	LAT2	chr7	74204557	74204937
Merge_Treat_Control_32607	-1.797848375	5.022727978	0.040975702	RFC2	chr7	74231686	74232159
Merge_Treat_Control_3262	-4.160422364	1.524638888	0.000292548	RNA5SP19	chr1	228555865	228555942
Merge_Treat_Control_3263	-3.69474201	3.179456709	0.000230372	RNA5S9	chr1	228628107	228628231
Merge_Treat_Control_32638	-4.292546269	3.945998877	2.42E-05	HIP1	chr7	75638762	75638925
Merge_Treat_Control_32650	-2.774894446	3.6615608	0.003142139	MDH2	chr7	76048798	76048909
Merge_Treat_Control_32656	-3.398502704	4.41167421	0.000327366	YWHAG	chr7	76327541	76327619
Merge_Treat_Control_32657	-3.760086115	4.905051199	7.93E-05	YWHAG	chr7	76327793	76327880
Merge_Treat_Control_3266	-2.841729855	0.393199259	0.022314819		chr1	228843060	228843136
Merge_Treat_Control_3267	-2.358022548	1.18805908	0.0262636	LINC02814	chr1	229179413	229179518
Merge_Treat_Control_32683	-2.049738039	3.669659863	0.024122964	PTPN12	chr7	77571036	77571270
Merge_Treat_Control_32684	-1.896498492	2.787155113	0.042153843	PTPN12	chr7	77581356	77581530
Merge_Treat_Control_32716	-5.45552309	4.025148834	4.55E-07		chr7	81333556	81333881
Merge_Treat_Control_32755	-4.608666719	0.82382505	0.000600631		chr7	88315939	88316015
Merge_Treat_Control_32811	-1.807369439	3.447140917	0.045218448	CDK6	chr7	92786987	92787169
Merge_Treat_Control_32812	-2.146342181	3.730691306	0.019200701	CDK6	chr7	92801752	92801847
Merge_Treat_Control_32813	-2.405522686	3.660870973	0.009125843	CDK6	chr7	92802088	92802164
Merge_Treat_Control_32858	-9.585220076	1.512336637	7.01E-06	DLX6,DLX6-AS1	chr7	97006068	97006144
Merge_Treat_Control_32870	-3.11890149	4.942414822	0.000766983	TECPR1	chr7	98242161	98242410
Merge_Treat_Control_32871	-2.212461083	4.798887403	0.013011787	TECPR1	chr7	98243150	98243505
Merge_Treat_Control_3288	-5.313465694	0.47920141	0.000285964	PGBD5	chr1	230426189	230426265
Merge_Treat_Control_32898	-1.848140887	5.464277155	0.03419694	PDAP1	chr7	99396586	99396698
Merge_Treat_Control_32945	-6.611703511	11.07913533	4.45E-10		chr7	100694266	100694414
Merge_Treat_Control_32947	-3.117882269	3.128136682	0.001470585	ZAN	chr7	100744745	100744871
Merge_Treat_Control_32948	-3.351389082	3.003054312	0.000692814	ZAN	chr7	100769443	100769562
Merge_Treat_Control_32949	-1.984136184	3.749369634	0.02881822	SLC12A9	chr7	100866305	100866515
Merge_Treat_Control_32954	-6.633234849	2.078089937	1.31E-06	ACHE	chr7	100894885	100894961
Merge_Treat_Control_32955	-2.714530787	2.391791492	0.005949722	MUC3A	chr7	100958387	100958463
Merge_Treat_Control_33	-2.155669281	3.839787122	0.018276391	C1QTNF12	chr1	1244440	1244736
Merge_Treat_Control_33029	-2.323537617	3.123112844	0.013142961	PSMC2,SLC26A5	chr7	103358462	103358574
Merge_Treat_Control_33068	-2.945776216	1.535117094	0.00594568	ATXN7L1	chr7	105733284	105733479
Merge_Treat_Control_33070	-2.410935077	1.032057877	0.034088492	ATXN7L1	chr7	105733901	105734037
Merge_Treat_Control_33127	-2.471676742	3.387807557	0.008139641	LRRN3,IMMP2L	chr7	111114411	111114665
Merge_Treat_Control_3318	-2.278562006	1.462737142	0.031346675	NA,DISC1	chr1	231830249	231830331
Merge_Treat_Control_33181	-2.198189994	2.838411111	0.021028739	CAPZA2	chr7	116865226	116865396
Merge_Treat_Control_33182	-2.59133722	2.76728655	0.007418198	CAPZA2	chr7	116880816	116880927
Merge_Treat_Control_332	-4.124472561	0.367725892	0.003029173		chr1	17202998	17203074
Merge_Treat_Control_3321	-5.051150217	0.221964697	0.000732646	DISC1	chr1	231982330	231982406
Merge_Treat_Control_3322	-2.087787952	1.54416191	0.044985511	DISC1	chr1	232004928	232005007
Merge_Treat_Control_33247	-5.051150217	0.221964697	0.000732646	GRM8	chr7	127252810	127252886
Merge_Treat_Control_3325	-2.212127901	1.490580074	0.031346675		chr1	232230288	232230399
Merge_Treat_Control_33253	-2.376312775	4.121305517	0.008997863	SND1	chr7	127729481	127729668
Merge_Treat_Control_33254	-2.213532496	4.072274525	0.014270491	SND1	chr7	127738370	127738553
Merge_Treat_Control_33255	-2.993389322	4.017831355	0.001387314	SND1	chr7	127941579	127941778
Merge_Treat_Control_33256	-2.724094771	4.067743683	0.003121854	SND1	chr7	127941919	127942221
Merge_Treat_Control_33262	-3.827118479	0.717089041	0.001280849		chr7	128382327	128382403
Merge_Treat_Control_33290	-2.561428518	4.860531209	0.004588371	TNPO3	chr7	128954593	128954859
Merge_Treat_Control_33291	-2.020848613	2.140071759	0.03679012	TNPO3	chr7	129002900	129003011
Merge_Treat_Control_333	-5.814908134	1.035748411	3.63E-05	PADI1	chr1	17241503	17241579
Merge_Treat_Control_33336	-3.293768522	2.48271076	0.000872758	MKLN1	chr7	131444718	131444794
Merge_Treat_Control_33350	-2.145565394	6.144703537	0.014470916	NA,MIR3654,CHCHD3	chr7	133034765	133035002
Merge_Treat_Control_33361	-2.461959364	4.731047629	0.006102708	AKR1B1	chr7	134445207	134445354
Merge_Treat_Control_33368	-4.317056763	-0.374073216	0.006379424	CALD1,NA	chr7	134955862	134955938
Merge_Treat_Control_33378	-5.902009982	6.22338858	1.76E-08	MTPN,NA	chr7	135928236	135928431
Merge_Treat_Control_3338	-4.485346675	3.973881453	8.22E-06	SLC35F3,NA	chr1	233904959	233905096
Merge_Treat_Control_33401	-2.371870424	0.903877033	0.030962986		chr7	138442968	138443044
Merge_Treat_Control_33440	-2.97603419	0.956469703	0.007826126	KLRG2	chr7	139467014	139467148
Merge_Treat_Control_33443	-4.033941765	4.684706671	3.53E-05	HIPK2	chr7	139572929	139573089
Merge_Treat_Control_33454	-5.777930782	2.616927223	1.81E-06	KDM7A	chr7	140176349	140176426
Merge_Treat_Control_33459	-4.067193357	3.759288633	4.76E-05	RNA5SP248,SLC37A3	chr7	140386733	140386862
Merge_Treat_Control_33461	-2.165176719	3.540440843	0.019641357	MKRN1	chr7	140468584	140468789
Merge_Treat_Control_33464	-1.914346913	4.58228856	0.030298428	NDUFB2,NDUFB2-AS1	chr7	140696741	140696924
Merge_Treat_Control_33472	-2.288110202	4.076157092	0.01201878	MRPS33	chr7	141010419	141010618
Merge_Treat_Control_33482	-5.65769726	2.056628443	1.64E-06		chr7	142666116	142666228
Merge_Treat_Control_33506	-3.803622189	0.110684457	0.008203511	FAM131B	chr7	143362730	143362806
Merge_Treat_Control_33510	-3.24395263	0.260333126	0.008203511		chr7	143539685	143539761
Merge_Treat_Control_33537	-5.080854548	4.021028246	2.06E-06		chr7	145997342	145997481
Merge_Treat_Control_3355	-2.424291491	2.354174589	0.015166636		chr1	234784079	234784201
Merge_Treat_Control_33561	-5.648328158	4.894249791	1.47E-07	RNY1	chr7	148987149	148987240
Merge_Treat_Control_33589	-1.972899872	3.918812839	0.027923509	GIMAP4	chr7	150573001	150573112
Merge_Treat_Control_336	-3.110711438	0.912597695	0.007826126	ARHGEF10L	chr1	17558099	17558198
Merge_Treat_Control_33612	-4.241256813	1.114043896	0.000305554	PRKAG2	chr7	151632308	151632392
Merge_Treat_Control_33614	-4.195183046	0.770115398	0.000804374	PRKAG2	chr7	151782382	151782458
Merge_Treat_Control_33634	-4.776968395	0.543637576	0.000240716	5S_rRNA	chr7	152592935	152593011
Merge_Treat_Control_33652	-2.016304582	4.12535746	0.024223126	INSIG1	chr7	155309887	155310150
Merge_Treat_Control_33655	-2.121204819	2.462094597	0.029731472	RBM33	chr7	155646679	155646755
Merge_Treat_Control_33664	-2.805741011	2.163817309	0.004854398	LMBR1	chr7	156776494	156776570
Merge_Treat_Control_33666	-4.730299845	-0.060404559	0.002220049	MNX1	chr7	156999972	157000048
Merge_Treat_Control_33669	-2.013279144	3.377845376	0.029339375	DNAJB6	chr7	157339169	157339426
Merge_Treat_Control_33672	-4.663745924	1.256065608	0.000147935		chr7	157461302	157461467
Merge_Treat_Control_33676	-3.972948555	0.2419475	0.005404101	PTPRN2	chr7	157994568	157994644
Merge_Treat_Control_33678	-4.608666719	0.82382505	0.000600631	PTPRN2	chr7	158549048	158549124
Merge_Treat_Control_33681	-2.065246861	3.537374596	0.023705603	NCAPG2	chr7	158667080	158667205
Merge_Treat_Control_33686	-3.002592397	3.587160021	0.001509081	ESYT2	chr7	158780979	158781055
Merge_Treat_Control_33687	-1.981772768	2.63959648	0.040604915	ESYT2	chr7	158809328	158809439
Merge_Treat_Control_33692	-7.651932323	-0.616982668	0.011667115	LINC00689	chr7	159015804	159015880
Merge_Treat_Control_33784	-2.852155304	4.021160631	0.002057623	FDFT1	chr8	11804732	11804896
Merge_Treat_Control_33789	-1.982042606	3.563310515	0.029956075	CTSB	chr8	11859554	11859708
Merge_Treat_Control_33790	-2.053372337	3.637673052	0.02351978	CTSB	chr8	11865898	11866073
Merge_Treat_Control_33794	-5.122314698	1.393965878	1.43E-05		chr8	12759266	12759397
Merge_Treat_Control_33868	-7.390331846	-0.816342852	0.016154467	PIWIL2	chr8	22296125	22296201
Merge_Treat_Control_33880	-5.903977198	4.527872064	7.01E-08	EGR3,NA	chr8	22692913	22692993
Merge_Treat_Control_33881	-5.751754831	6.172815344	3.04E-08	EGR3,NA	chr8	22693281	22693437
Merge_Treat_Control_33924	-2.84761413	3.729424413	0.002472267	DPYSL2	chr8	26622040	26622161
Merge_Treat_Control_33925	-2.015277691	3.13592514	0.030914627	DPYSL2	chr8	26635724	26635848
Merge_Treat_Control_33935	-2.052124956	3.507782063	0.026073891	PTK2B	chr8	27403762	27403903
Merge_Treat_Control_33943	-2.118864317	2.254875232	0.033199284		chr8	27720583	27720712
Merge_Treat_Control_33987	-1.984136184	3.749369634	0.02881822	SARAF	chr8	30075863	30076356
[truncated: 874 more rows]
