# Supplementary material for: Effects of methionine deficiency on B7H3-DAP12-CAR-T cells in the treatment of lung squamous cell carcinoma
Source: Cell Death Dis. 2024 Jan 5;15(1):12. doi: 10.1038/s41419-023-06376-w (PMC10770166; doi:10.1038/s41419-023-06376-w)
Supplement: Supplementary file 8 — Supplementary Table S6 [file 41419_2023_6376_MOESM8_ESM.xlsx]

## Sheet: Sheet1
Symbol
IDO1
LAG3
CTLA4
TNFRSF9
ICOS
CD80
PDCD1LG2
TIGIT
CD70
TNFSF9
ICOSLG
KIR3DL1
CD86
PDCD1
LAIR1
TNFRSF8
TNFSF15
TNFRSF14
IDO2
CD276
CD40
TNFRSF4
TNFSF14
HHLA2
CD244
CD274
HAVCR2
CD27
BTLA
LGALS9
TMIGD2
CD28
CD48
TNFRSF25
CD40LG
ADORA2A
VTCN1
CD160
CD44
TNFSF18
TNFRSF18
BTNL2
C10orf54
CD200R1
TNFSF4
CD200
NRP1
HLA-E
HLA-DPB2
HLA-C
HLA-J
HLA-DQB1
HLA-DQB2
HLA-DQA2
HLA-DQA1
HLA-A
HLA-DMA
HLA-DOB
HLA-DRB1
HLA-H
HLA-B
HLA-DRB5
HLA-DOA
HLA-DPB1
HLA-DRA
HLA-DRB6
HLA-L
HLA-F
HLA-G
HLA-DMB
HLA-DPA1
PRF1
GZMA
CD58
SLAMF1
TNFSF8
PVRL3
CCL5
CD19
CD8B
CXCL10
CXCL13
CXCL9
GNLY
GZMB
IFNG
IL12A
IL12B
IRF1
STAT1
TBX21
B2M
TAP1
PLAT
CCND1
LGMN
PLAUR
AIM2
MMP7
ICAM1
MX2
ANXA1
TLR2
PLA2G2D
ITGA2
MX1
HMOX1
TIRAP
IL33
PTGES
TNFRSF12A
SCARB1
CD14
BLNK
IFIT3
RETNLB
IFIT2
ISG15
OAS2
REL
OAS3
PPARG
BST2
OAS1
NOX1
PLA2G2A
IFIT1
IFITM3
IL1RN
CD2
CD226
DDX4
IRF7
ISG20
RSAD2
TNFSF10
GPR146
SELP
AHR
CCL16
TPO
TGFBR2
CXCL2
CCL14
TGFBR3
IL11RA
CCL11
IL4I1
CXCL12
BMPER
BMP8A
CXCL11
IL21R
IL17B
ILF2
CX3CR1
CCR8
TNFSF12
CSF3
BMP3
CX3CL1
BMP5
CXCR2
TNFRSF10D
BMP2
CXCL14
CCL28
CXCL3
BMP6
CCL21
CCL23
IL6
IL17RD
IL17D
IL27
CCL7
IL1R1
CXCR4
CXCR2P1
TGFB1I1
IFNGR1
IL9R
IL1RAPL1
IL11
CSF1
IL20RA
IL25
IL18
ILF3
CCL20
IL6ST
IL6R
BMPR2
IFNE
IL1RAPL2
IL3RA
BMP4
CCL24
TNFSF13B
CCR4
IL2RA
IL32
TNFRSF10C
IL22RA1
BMPR1A
CXCR5
CXCR3
IFNA8
IL17REL
IFNB1
IFNAR1
TNFRSF1B
CCL17
IFNL1
IL16
IL1RL1
ILK
CCL25
ILDR2
CXCR1
IL36RN
IL34
TGFB1
IL19
ILKAP
BMP2K
CCR10
ILDR1
EPO
CCR7
IL17C
IL23A
CCR5
IL7
EPOR
CCL13
IL2RG
IL31RA
TNFAIP6
IFNL2
BMP1
IL12RB1
TNFAIP8
IL4R
TNFRSF6B
TNFAIP8L1
TNFRSF10B
IFNL3
CXCL6
CXCL1
CCR3
TNFSF11
CSF1R
IL21
IL1RAP
IL12RB2
CCL1
IL17RA
CCR1
TNFRSF11B
IL13
IL2RB
BMP8B
CCL2
IL24
IL18RAP
TGFBI
TNFRSF11A
CXCL5
IL5RA
IL1RL2
TNFRSF13C
IL36G
IL15RA
TNFRSF21
CXCL8
IL22RA2
TNFAIP8L2
IL18R1
IFNLR1
CXCR6
CCL3L3
TNFRSF1A
IL17RE
IFNGR2
IL17RC
TNFAIP8L3
ILVBL
TGFBRAP1
CCL4L1
CSF2RA
CCRN4L
CCL26
TNFAIP1
CCRL2
IFNA10
TNFRSF17
IFNA13
IL20
IL18BP
CCL3L1
TNFSF12-TNFSF13
IL5
IL23R
IL26
TNF
TGFA
CSF2
IL1F10
CXCL17
TNFSF13
IFNA4
IL37
IL7R
IFNA1
IL1A
IL4
IL2
CCL22
CSF3R
IL10
IFNK
TGFB2
IL1R2
IL1B
IL17F
IL27RA
IL15
IL36B
XCL1
CXCL16
TNFRSF19
IL3
CCL3
IFNA2
BMPR1B
IFNA21
CCL8
IL17RB
IL22
IL10RB
IFNAR2
CCL18
IFNA16
CSF2RB
IL36A
TNFAIP3
IL13RA2
IL13RA1
CCR9
TNFRSF10A
IFNA7
IFNW1
XCL2
CCR2
BMP15
BMP10
CCL15-CCL14
TGFBR1
IFNA5
BMP7
IFNA14
IL20RB
IL10RA
IFNA17
CCR6
TGFB3
CCL15
CCL4
CCL27
TNFRSF13B
TNFAIP2
IL31
IL17A
CCL19
IFNA6
IL9
ADAM28
CD180
CD79B
BLK
MS4A1
IGHM
GNG7
MICAL3
SPIB
IGKC
PNOC
FCRL2
BACH2
CR2
TCL1A
AKNA
ARHGAP25
CD38
CLEC17A
CLEC9A
CLECL1
BIRC3
BRIP1
CCNB1
DUSP2
ESCO2
ETS1
EXO1
EXOC6
IARS
ITK
KIF11
KNTC1
NUF2
PRC1
PSAT1
RGS1
RTKN2
SAMSN1
SELL
TRAT1
ADRM1
AHSA1
C1GALT1C1
CCT6B
CD37
CD3D
CD3E
CD3G
CD69
CD8A
CETN3
CSE1L
GEMIN6
GPT2
GZMH
GZMK
LCK
MPZL1
NKG7
PIK3IP1
PTRH2
TIMM13
ZAP70
ABCD1
C1QC
CAPG
CD207
CD302
ATP5B
ATP5L
ATP6V1A
BCL2L1
C1QB
SNURF
SPCS3
CCNA1
CEACAM8
NOS2
SRA1
TREM1
TREML1
RHOA
SLC25A37
TREML4
VNN2
XPO6
CLEC4C
UBD
ACTR3
RAB1A
SLA
SIGLEC5
SLAMF9
ABAT
C11orf75
C5orf15
CDHR1
DCAF12
DYNLL1
GPR137B
HCP5
HDGFRP2
KRT86
MLST8
ELMOD3
ENTPD5
FAM119A
FAM179A
CLIC2
COX7A2L
CREB3L4
CSNK2A2
CSTA
CSTB
CTPS
CTSD
FST
GATA2
GMPR
HDC
HEY1
HOXA1
HS2ST1
HS3ST1
BCL11B
CDH3
MYL6B
NAA16
ClQA
ClQB
CYP27B1
EIF3M
CYP27A1
DDX55
DYRK2
RPL37A
NOTCH3
AKR7A3
GPRC5C
GRIN1
PORCN
PSMC4
UPP1
KIR2DS1
KIR2DS2
KIR2DS5
GIPR
KRT18P50
LRMP
FOSB
RRP12
GPR183
NR4A3
ST3GAL6
DEPDC5
PDE6C
PKD2L2
GPR65
P2RY14
DACH1
DAPK2
EMR3
ACP5
AQP9
BTN3A2
C1orf54
CARD8
CD209
CD33
CD36
CDK5
KLRF1
LGALS1
MAPK7
KLHL7
KRT80
LAMC1
LCORL
LMNB1
MEIS3P1
MPL
FABP1
FABP5
FADD
MFAP3L
MINPP1
RPS24
RPS7
RPS9
DBNL
CD22
CYBB
FAM129C
FCRL1
FCRL3
FCRL5
FCRLA
HDAC9
HVCN1
KIAA0226
NCF1
NCF1B
P2RY10
SP100
TXNIP
STAP1
TAGAP
ZCCHC2
ACADM
AHCYL1
ALDH1A2
ALDH3A2
ALDH9A1
ALOX15
AMT
ARL1
ATIC
ATP5A1
CAPZA1
LILRA5
RDX
RRAGD
TACSTD2
INPP5F
RAB38
PLAU
SLC18A2
AMPD2
CLTB
C1orf162
FCGR2A
FCGR2B
FCGR3A
FERMT3
GPSM3
ITGAL
ITGAM
PARVG
PSAP
PTGER2
PTGES2
S100A8
S100A9
AIF1
CD300LB
CNR1
CNR2
EIF1
EIF4A1
FPR1
FPR2
FRAT2
GPR27
GPR77
RNASE2
MS4A2
BASP1
IGSF6
HK3
VNN1
FES
NPL
FZD2
FAM198B
HNMT
SLC15A3
CD4
TXNDC3
FRMD4A
CRYBB1
HRH1
WNT5B
ADAMTS3
CPA3
CMA1
CTSG
ARHGAP15
CPM
FCN1
FTL
HSPA6
ITGA9
RNASE3
S100A4
SIGLEC8
SLC6A4
PTGS2
EGR3
PILRA
ASGR2
CFP
ASGR1
CD1D
UPK3A
ACTG1
ANXA5
ATP6V1B2
CFL1
DAZAP2
CTBS
EMR4P
HIVEP2
MARCKSL1
MBP
MMP15
PNPLA6
TMBIM6
PQBP1
TEX264
IKZF1
BTN2A2
CD101
CD109
CNPY3
CNPY4
CREB1
CRTC2
CRTC3
KLRC1
FUT4
ICAM2
LAMP2
LILRB5
KLRG1
HSPA4
HSPB6
ISM2
ITIH2
KDM4C
KIR2DS4
KIRREL3
SDCBP
NFATC2IP
MICB
KIR2DL1
KIR2DL3
KIR3DL2
NCR1
FOSL1
TSLP
SLC7A7
SPP1
TREM2
UBASH3A
YBX2
CCDC88A
CLEC1A
THBD
PDPN
VCAM1
EMR1
AKT3
AXL
CDH2
CRTAM
CTSZ
CYTH1
DAXX
DGKH
DLL4
DPYD
ERBB3
F11R
FAM27A
FAM49A
FASLG
FCGR1A
FN1
FSTL1
FUCA1
GBP3
GLS2
GRB2
LST1
BCL2
CDC5L
FGF18
FUT5
FZR1
GAGE2
IGFBP5
KANK2
LDB3
